# Supplementary material for: Genome mining unveils a class of ribosomal peptides with two amino termini
Source: Nat Commun. 2023 Mar 23;14:1624. doi: 10.1038/s41467-023-37287-1 (PMC10036551; doi:10.1038/s41467-023-37287-1)
Supplement: Supplementary file 4 — Supplementary Data 1 [file 41467_2023_37287_MOESM4_ESM.xlsx]

## Sheet: RODEO_cooccurdata
Query	Genus/Species	Nucleotide_acc	Protein_acc	start	end	dir	PfamID1	Name1	Description1	E-value1	PfamID2	Name2	Description2	E-value2	PfamID3	Name3	Description3	E-value3
WP_133714374.1	Pseudomonas brenneri	NZ_SNZI01000003.1	WP_133714364.1	226068	223602	-	TIGR01073	TIGR01073	pcrA: ATP-dependent DNA helicase PcrA	7.9e-27	TIGR01075	TIGR01075	uvrD: DNA helicase II	1.5e-22	PF00580	UvrD-helicase	UvrD/REP helicase N-terminal domain	1.8e-20	TIGR01074	TIGR01074	rep: ATP-dependent DNA helicase Rep	1.1e-19	TIGR00609	TIGR00609	recB: exodeoxyribonuclease V, beta subunit	3.1e-19	TIGR02785	TIGR02785	addA_Gpos: helicase-exonuclease AddAB, AddA subunit	4.6e-14	PF13245	AAA_19	AAA domain	1.5e-11	PF13361	UvrD_C	UvrD-like helicase C-terminal domain	6.6e-09	PF13538	UvrD_C_2	UvrD-like helicase C-terminal domain	4.1e-07
WP_133714374.1	Pseudomonas brenneri	NZ_SNZI01000003.1	WP_133714365.1	226295	226991	+	PF02678	Pirin	Pirin	3.1e-35	PF17954	Pirin_C_2	Quercetinase C-terminal cupin domain	6.8e-21	PF07883	Cupin_2	Cupin domain	1.1e-05
WP_133714374.1	Pseudomonas brenneri	NZ_SNZI01000003.1	WP_133714366.1	228699	227049	-	TIGR01132	TIGR01132	pgm: phosphoglucomutase, alpha-D-glucose phosphate-specific	7.3e-263	TIGR03990	TIGR03990	Arch_GlmM: phosphoglucosamine mutase	9.7e-39	PF02878	PGM_PMM_I	Phosphoglucomutase/phosphomannomutase, alpha/beta/alpha domain I	9.7e-37	PF02880	PGM_PMM_III	Phosphoglucomutase/phosphomannomutase, alpha/beta/alpha domain III	7.3e-28	TIGR01455	TIGR01455	glmM: phosphoglucosamine mutase	4.5e-18	PF02879	PGM_PMM_II	Phosphoglucomutase/phosphomannomutase, alpha/beta/alpha domain II	2.5e-16	PF00408	PGM_PMM_IV	Phosphoglucomutase/phosphomannomutase, C-terminal domain	2e-09
WP_133714374.1	Pseudomonas brenneri	NZ_SNZI01000003.1	WP_133714367.1	230213	228812	-	TIGR04461	TIGR04461	endura_MppQ: enduracididine biosynthesis enzyme MppQ	2.4e-19	PF00155	Aminotran_1_2	Aminotransferase class I and II	1.1e-17	PF00392	GntR	Bacterial regulatory proteins, gntR family	3.8e-09	TIGR01265	TIGR01265	tyr_nico_aTase: tyrosine/nicotianamine family aminotransferase	4.5e-07	TIGR01264	TIGR01264	tyr_amTase_E: tyrosine aminotransferase	8.2e-07	TIGR03337	TIGR03337	phnR: phosphonate utilization transcriptional regulator PhnR	1.5e-06	TIGR04350	TIGR04350	C_S_lyase_PatB: putative C-S lyase	2.6e-06	PF08279	HTH_11	HTH domain	0.00016
WP_133714374.1	Pseudomonas brenneri	NZ_SNZI01000003.1	WP_133714368.1	231645	230256	-
WP_133714374.1	Pseudomonas brenneri	NZ_SNZI01000003.1	WP_029300001.1	233392	232369	-	TIGR02824	TIGR02824	quinone_pig3: putative NAD(P)H quinone oxidoreductase, PIG3 family	3e-42	PF00107	ADH_zinc_N	Zinc-binding dehydrogenase	5.2e-20	TIGR02823	TIGR02823	oxido_YhdH: putative quinone oxidoreductase, YhdH/YhfP family	6.4e-15	TIGR03451	TIGR03451	mycoS_dep_FDH: S-(hydroxymethyl)mycothiol dehydrogenase	1.3e-14	TIGR00692	TIGR00692	tdh: L-threonine 3-dehydrogenase	1.8e-13	PF13602	ADH_zinc_N_2	Zinc-binding dehydrogenase	1.9e-13	TIGR01751	TIGR01751	crot-CoA-red: crotonyl-CoA carboxylase/reductase	4.5e-13	PF08240	ADH_N	Alcohol dehydrogenase GroES-like domain	3.6e-12
WP_133714374.1	Pseudomonas brenneri	NZ_SNZI01000003.1	NP_251182.1	233536	234554	+
WP_133714374.1	Pseudomonas brenneri	NZ_SNZI01000003.1	WP_092236616.1	234796	236395	+
WP_133714374.1	Pseudomonas brenneri	NZ_SNZI01000003.1	WP_133714369.1	237682	236434	-	PF07690	MFS_1	Major Facilitator Superfamily	1.6e-30	TIGR00880	TIGR00880	2_A_01_02: multidrug resistance protein	2e-21	TIGR00895	TIGR00895	2A0115: MFS transporter, aromatic acid:H+ symporter (AAHS) family	1.4e-11	TIGR00891	TIGR00891	2A0112: MFS transporter, sialate:H+ symporter (SHS) family	3.2e-10	TIGR00710	TIGR00710	efflux_Bcr_CflA: drug resistance transporter, Bcr/CflA subfamily	2.7e-09	TIGR00894	TIGR00894	2A0114euk: Na(+)-dependent inorganic phosphate cotransporter	5.8e-09	PF00083	Sugar_tr	Sugar (and other) transporter	1.3e-06	PF12832	MFS_1_like	MFS_1 like family	3.4e-05
WP_133714374.1	Pseudomonas brenneri	NZ_SNZI01000003.1	WP_092236612.1	237785	238754	+	PF12852	Cupin_6	Cupin	2.6e-28	PF00165	HTH_AraC	Bacterial regulatory helix-turn-helix proteins, AraC family	5.6e-21	PF12833	HTH_18	Helix-turn-helix domain	6.5e-17	TIGR04094	TIGR04094	adjacent_YSIRK: YSIRK-targeted surface antigen transcriptional regulator	4.8e-12	TIGR02297	TIGR02297	HpaA: 4-hydroxyphenylacetate catabolism regulatory protein HpaA	2.9e-07	PF12802	MarR_2	MarR family	0.00045	PF13384	HTH_23	Homeodomain-like domain	0.00058
WP_133714374.1	Pseudomonas brenneri	NZ_SNZI01000003.1	WP_092236603.1	239544	238782	-	PF13561	adh_short_C2	Enoyl-(Acyl carrier protein) reductase	6.6e-57	TIGR01830	TIGR01830	3oxo_ACP_reduc: 3-oxoacyl-[acyl-carrier-protein] reductase	3.3e-53	PF00106	adh_short	short chain dehydrogenase	2e-47	TIGR01829	TIGR01829	AcAcCoA_reduct: acetoacetyl-CoA reductase	2.4e-43	TIGR03206	TIGR03206	benzo_BadH: 2-hydroxycyclohexanecarboxyl-CoA dehydrogenase	9.8e-43	TIGR02415	TIGR02415	23BDH: acetoin reductases	1.5e-42	TIGR04316	TIGR04316	dhbA_paeA: 2,3-dihydro-2,3-dihydroxybenzoate dehydrogenase	8.9e-38	PF08659	KR	KR domain	1.6e-11
WP_133714374.1	Pseudomonas brenneri	NZ_SNZI01000003.1	WP_133714370.1	240401	239573	-	TIGR03340	TIGR03340	phn_DUF6: phosphonate utilization associated putative membrane protein	6.1e-41	PF00892	EamA	EamA-like transporter family	5.5e-13	TIGR00950	TIGR00950	2A78: carboxylate/amino acid/amine transporter	1.1e-06
WP_133714374.1	Pseudomonas brenneri	NZ_SNZI01000003.1	WP_133714371.1	241381	240475	-	TIGR03418	TIGR03418	chol_sulf_TF: putative choline sulfate-utilization transcription factor	2.3e-62	PF03466	LysR_substrate	LysR substrate binding domain	1.2e-39	TIGR02036	TIGR02036	dsdC: D-serine deaminase transcriptional activator	1.9e-36	TIGR03339	TIGR03339	phn_lysR: aminoethylphosphonate catabolism associated LysR family transcriptional regulator	2.5e-21	TIGR03298	TIGR03298	argP: transcriptional regulator, ArgP family	1.8e-18	PF00126	HTH_1	Bacterial regulatory helix-turn-helix protein, lysR family	1.9e-18	TIGR02424	TIGR02424	TF_pcaQ: pca operon transcription factor PcaQ	1.3e-13
WP_133714374.1	Pseudomonas brenneri	NZ_SNZI01000003.1	WP_133714372.1	242635	241438	-	TIGR00254	TIGR00254	GGDEF: diguanylate cyclase (GGDEF) domain	9.5e-51	PF00990	GGDEF	Diguanylate cyclase, GGDEF domain	5e-45
WP_133714374.1	Pseudomonas brenneri	NZ_SNZI01000003.1	WP_133714373.1	244243	242824	-	PF00171	Aldedh	Aldehyde dehydrogenase family	4e-145	TIGR04284	TIGR04284	aldehy_Rv0768: aldehyde dehydrogenase, Rv0768 family	9.4e-125	TIGR01804	TIGR01804	BADH: betaine-aldehyde dehydrogenase	9.8e-118	TIGR02299	TIGR02299	HpaE: 5-carboxymethyl-2-hydroxymuconate semialdehyde dehydrogenase	1.3e-114	TIGR01780	TIGR01780	SSADH: succinate-semialdehyde dehydrogenase	1.5e-100	TIGR03216	TIGR03216	OH_muco_semi_DH: 2-hydroxymuconic semialdehyde dehydrogenase	2.7e-100
WP_133714374.1	Pseudomonas brenneri	NZ_SNZI01000003.1	WP_133714374.1	245583	244257	-	TIGR00508	TIGR00508	bioA: adenosylmethionine-8-amino-7-oxononanoate transaminase	9.6e-109	PF00202	Aminotran_3	Aminotransferase class-III	5.1e-98	TIGR00707	TIGR00707	argD: transaminase, acetylornithine/succinylornithine family	7.2e-78	TIGR00700	TIGR00700	GABAtrnsam: 4-aminobutyrate transaminase	3.4e-63	TIGR01885	TIGR01885	Orn_aminotrans: ornithine--oxo-acid transaminase	4e-61	TIGR03246	TIGR03246	arg_catab_astC: succinylornithine transaminase family	2.1e-59
WP_133714374.1	Pseudomonas brenneri	NZ_SNZI01000003.1	WP_133714375.1	247097	245579	-	PF00144	Beta-lactamase	Beta-lactamase	4.6e-30
WP_133714374.1	Pseudomonas brenneri	NZ_SNZI01000003.1	WP_133714376.1	248445	247164	-	PF03573	OprD	outer membrane porin, OprD family	5.4e-134
WP_133714374.1	Pseudomonas brenneri	NZ_SNZI01000003.1	WP_092236584.1	250206	248574	-	TIGR02770	TIGR02770	nickel_nikD: nickel import ATP-binding protein NikD	2.8e-131	TIGR02769	TIGR02769	nickel_nikE: nickel import ATP-binding protein NikE	5.7e-123	TIGR01186	TIGR01186	proV: glycine betaine/L-proline transport ATP binding subunit	5.8e-91	TIGR04521	TIGR04521	ECF_ATPase_2: energy-coupling factor transporter ATPase	1.4e-84	TIGR02982	TIGR02982	heterocyst_DevA: ABC exporter ATP-binding subunit, DevA family	1.7e-79	PF00005	ABC_tran	ABC transporter	6.4e-58	PF08352	oligo_HPY	Oligopeptide/dipeptide transporter, C-terminal region	9.2e-12	PF13304	AAA_21	AAA domain, putative AbiEii toxin, Type IV TA system	6e-11	PF01078	Mg_chelatase	Magnesium chelatase, subunit ChlI	1.9e-06	PF02463	SMC_N	RecF/RecN/SMC N terminal domain	4e-06
WP_133714374.1	Pseudomonas brenneri	NZ_SNZI01000003.1	WP_092236583.1	251078	250208	-	TIGR02790	TIGR02790	nickel_nikC: nickel ABC transporter, permease subunit NikC	1.3e-77	PF00528	BPD_transp_1	Binding-protein-dependent transport system inner membrane component	4.8e-27	TIGR01581	TIGR01581	Mo_ABC_porter: NifC-like ABC-type porter	0.00024
WP_133714374.1	Pseudomonas brenneri	NZ_SNZI01000003.1	WP_029290649.1	252016	251074	-	TIGR02789	TIGR02789	nickel_nikB: nickel ABC transporter, permease subunit NikB	9.2e-78	PF00528	BPD_transp_1	Binding-protein-dependent transport system inner membrane component	5.9e-38	TIGR02790	TIGR02790	nickel_nikC: nickel ABC transporter, permease subunit NikC	2.5e-05
WP_133714374.1	Pseudomonas brenneri	NZ_SNZI01000003.1	WP_133714377.1	253596	252027	-	PF00496	SBP_bac_5	Bacterial extracellular solute-binding proteins, family 5 Middle	8.7e-79	TIGR02294	TIGR02294	nickel_nikA: nickel ABC transporter, nickel/metallophore periplasmic binding protein	3.3e-39	TIGR04028	TIGR04028	SBP_KPN_01854: ABC transporter substrate binding protein, KPN_01854 family	9.5e-29
WP_133714374.1	Pseudomonas brenneri	NZ_SNZI01000003.1	WP_070994931.1	254588	253721	-
WP_133714374.1	Pseudomonas brenneri	NZ_SNZI01000003.1	WP_029290644.1	254719	255598	+	TIGR03339	TIGR03339	phn_lysR: aminoethylphosphonate catabolism associated LysR family transcriptional regulator	3.5e-29	PF03466	LysR_substrate	LysR substrate binding domain	4.6e-23	TIGR02424	TIGR02424	TF_pcaQ: pca operon transcription factor PcaQ	3e-22	PF00126	HTH_1	Bacterial regulatory helix-turn-helix protein, lysR family	1e-15	TIGR03418	TIGR03418	chol_sulf_TF: putative choline sulfate-utilization transcription factor	8.7e-15	TIGR02036	TIGR02036	dsdC: D-serine deaminase transcriptional activator	2.7e-13	TIGR03298	TIGR03298	argP: transcriptional regulator, ArgP family	1.7e-10
WP_133714374.1	Pseudomonas brenneri	NZ_SNZI01000003.1	WP_166647849.1	255768	260649	+	TIGR03696	TIGR03696	Rhs_assc_core: RHS repeat-associated core domain	6.7e-16	PF05593	RHS_repeat	RHS Repeat	1e-14	TIGR01643	TIGR01643	YD_repeat_2x: YD repeat (two copies)	1.3e-11
WP_133714374.1	Pseudomonas brenneri	NZ_SNZI01000003.1	WP_133714379.1	261498	260736	-	PF00106	adh_short	short chain dehydrogenase	1e-47	PF13561	adh_short_C2	Enoyl-(Acyl carrier protein) reductase	5.7e-43	TIGR03971	TIGR03971	SDR_subfam_1: SDR family mycofactocin-dependent oxidoreductase	5.7e-41	TIGR01963	TIGR01963	PHB_DH: 3-hydroxybutyrate dehydrogenase	2.3e-37	TIGR01830	TIGR01830	3oxo_ACP_reduc: 3-oxoacyl-[acyl-carrier-protein] reductase	6e-36	TIGR01829	TIGR01829	AcAcCoA_reduct: acetoacetyl-CoA reductase	2.6e-35	TIGR04316	TIGR04316	dhbA_paeA: 2,3-dihydro-2,3-dihydroxybenzoate dehydrogenase	2.3e-32
WP_133714374.1	Pseudomonas brenneri	NZ_SNZI01000003.1	WP_133714380.1	262531	261508	-	TIGR02160	TIGR02160	PA_CoA_Oxy5: phenylacetate-CoA oxygenase/reductase, PaaK subunit	6.1e-38	TIGR01941	TIGR01941	nqrF: NADH:ubiquinone oxidoreductase, Na(+)-translocating, F subunit	6.2e-28	PF00175	NAD_binding_1	Oxidoreductase NAD-binding domain	7.4e-22	TIGR02911	TIGR02911	sulfite_red_B: sulfite reductase, subunit B	5.2e-16	PF00111	Fer2	2Fe-2S iron-sulfur cluster binding domain	4.8e-14	PF00970	FAD_binding_6	Oxidoreductase FAD-binding domain	6.2e-14	TIGR02008	TIGR02008	fdx_plant: ferredoxin [2Fe-2S]	6.8e-13	TIGR03224	TIGR03224	benzo_boxA: benzoyl-CoA oxygenase/reductase, BoxA protein	4.6e-05	PF08030	NAD_binding_6	Ferric reductase NAD binding domain	9.6e-05
WP_133714374.1	Pseudomonas brenneri	NZ_SNZI01000003.1	WP_070994934.1	263030	262541	-	TIGR03232	TIGR03232	benzo_1_2_benB: benzoate 1,2-dioxygenase, small subunit	6.6e-83	TIGR03231	TIGR03231	anthran_1_2_B: anthranilate 1,2-dioxygenase, small subunit	1.2e-46	PF00866	Ring_hydroxyl_B	Ring hydroxylating beta subunit	9.1e-44	PF13577	SnoaL_4	SnoaL-like domain	1.4e-05
WP_133714374.1	Pseudomonas brenneri	NZ_SNZI01000003.1	WP_133714381.1	264403	263026	-	TIGR03229	TIGR03229	benzo_1_2_benA: benzoate 1,2-dioxygenase, large subunit	5e-223	TIGR03228	TIGR03228	anthran_1_2_A: anthranilate 1,2-dioxygenase, large subunit	7.6e-140	PF00355	Rieske	Rieske [2Fe-2S] domain	3.2e-19	PF00848	Ring_hydroxyl_A	Ring hydroxylating alpha subunit (catalytic domain)	3.5e-15	TIGR01416	TIGR01416	Rieske_proteo: ubiquinol-cytochrome c reductase, iron-sulfur subunit	0.00038
WP_133714374.1	Pseudomonas brenneri	NZ_SNZI01000003.1	WP_133714382.1	265458	264510	-	PF12833	HTH_18	Helix-turn-helix domain	1.4e-25	PF14525	AraC_binding_2	AraC-binding-like domain	1.9e-22	PF02311	AraC_binding	AraC-like ligand binding domain	4e-14	TIGR04094	TIGR04094	adjacent_YSIRK: YSIRK-targeted surface antigen transcriptional regulator	4e-12	PF00165	HTH_AraC	Bacterial regulatory helix-turn-helix proteins, AraC family	5.1e-10	TIGR02297	TIGR02297	HpaA: 4-hydroxyphenylacetate catabolism regulatory protein HpaA	1.3e-07
WP_133714374.1	Pseudomonas brenneri	NZ_SNZI01000003.1	WP_133714383.1	266749	266173	-	PF00440	TetR_N	Bacterial regulatory proteins, tetR family	3.3e-14	TIGR03968	TIGR03968	mycofact_TetR: mycofactocin system transcriptional regulator	3.9e-08	TIGR02366	TIGR02366	DHAK_reg: probable dihydroxyacetone kinase regulator	0.00011	TIGR03384	TIGR03384	betaine_BetI: transcriptional repressor BetI	0.00022
WP_136034214.1	Microbacterium sp. PF5	NZ_SSDQ01000163.1	WP_136034205.1	1189	190	-	PF03009	GDPD	Glycerophosphoryl diester phosphodiesterase family	8.8e-14
WP_136034214.1	Microbacterium sp. PF5	NZ_SSDQ01000163.1	WP_136034207.1	1355	2732	+	TIGR01137	TIGR01137	cysta_beta: cystathionine beta-synthase	3.1e-178	TIGR01136	TIGR01136	cysKM: cysteine synthase	5e-95	TIGR01139	TIGR01139	cysK: cysteine synthase A	2.6e-88	TIGR01138	TIGR01138	cysM: cysteine synthase B	1.5e-79	TIGR03945	TIGR03945	PLP_SbnA_fam: 2,3-diaminopropionate biosynthesis protein SbnA	2.6e-78	PF00291	PALP	Pyridoxal-phosphate dependent enzyme	4.5e-70	PF00571	CBS	CBS domain	6.5e-09
WP_136034214.1	Microbacterium sp. PF5	NZ_SSDQ01000163.1	WP_136034209.1	2786	3938	+	PF01053	Cys_Met_Meta_PP	Cys/Met metabolism PLP-dependent enzyme	4e-141	TIGR01328	TIGR01328	met_gam_lyase: methionine gamma-lyase	1.4e-120	TIGR02080	TIGR02080	O_succ_thio_ly: O-succinylhomoserine (thiol)-lyase	8.1e-118	TIGR01329	TIGR01329	cysta_beta_ly_E: cystathionine beta-lyase	4.7e-109	TIGR01325	TIGR01325	O_suc_HS_sulf: O-succinylhomoserine sulfhydrylase	4.2e-99	TIGR01326	TIGR01326	OAH_OAS_sulfhy: O-acetylhomoserine aminocarboxypropyltransferase/cysteine synthase	1.4e-97	PF00155	Aminotran_1_2	Aminotransferase class I and II	2e-07	PF00266	Aminotran_5	Aminotransferase class-V	6.3e-07	PF06838	Met_gamma_lyase	Methionine gamma-lyase	3.5e-06	PF01041	DegT_DnrJ_EryC1	DegT/DnrJ/EryC1/StrS aminotransferase family	0.00022
WP_136034214.1	Microbacterium sp. PF5	NZ_SSDQ01000163.1	WP_136034227.1	4235	5465	+	TIGR00710	TIGR00710	efflux_Bcr_CflA: drug resistance transporter, Bcr/CflA subfamily	3.4e-82	PF07690	MFS_1	Major Facilitator Superfamily	2.3e-46	TIGR00880	TIGR00880	2_A_01_02: multidrug resistance protein	2.6e-22	TIGR00895	TIGR00895	2A0115: MFS transporter, aromatic acid:H+ symporter (AAHS) family	8e-17	TIGR00711	TIGR00711	efflux_EmrB: drug resistance MFS transporter, drug:H+ antiporter-2 (14 Spanner) (DHA2) family	2.6e-16	TIGR00893	TIGR00893	2A0114: D-galactonate transporter	4.1e-12	PF00083	Sugar_tr	Sugar (and other) transporter	4.1e-08	PF05631	MFS_5	Sugar-tranasporters, 12 TM	7.8e-05
WP_136034214.1	Microbacterium sp. PF5	NZ_SSDQ01000163.1	WP_136034230.1	5507	6140	+	PF01569	PAP2	PAP2 superfamily	5.1e-16	PF14378	PAP2_3	PAP2 superfamily	7.5e-06
WP_136034214.1	Microbacterium sp. PF5	NZ_SSDQ01000163.1	WP_205828314.1	6160	6778	+	PF00583	Acetyltransf_1	Acetyltransferase (GNAT) family	4.4e-10	TIGR01575	TIGR01575	rimI: ribosomal-protein-alanine acetyltransferase	1e-08	PF08445	FR47	FR47-like protein	1e-05	PF13302	Acetyltransf_3	Acetyltransferase (GNAT) domain	1e-05	TIGR03448	TIGR03448	mycothiol_MshD: mycothiol synthase	2.1e-05	PF13508	Acetyltransf_7	Acetyltransferase (GNAT) domain	0.00012	PF13673	Acetyltransf_10	Acetyltransferase (GNAT) domain	0.00015
WP_136034214.1	Microbacterium sp. PF5	NZ_SSDQ01000163.1	WP_136034211.1	7226	8258	+	Actino_DapB_RRE	Actino_DapB_RRE	-	7.3e-15
WP_136034214.1	Microbacterium sp. PF5	NZ_SSDQ01000163.1	WP_136034214.1	8254	9514	+	PF00202	Aminotran_3	Aminotransferase class-III	6.5e-62	TIGR00508	TIGR00508	bioA: adenosylmethionine-8-amino-7-oxononanoate transaminase	1.7e-61	TIGR00707	TIGR00707	argD: transaminase, acetylornithine/succinylornithine family	1.3e-46	TIGR01885	TIGR01885	Orn_aminotrans: ornithine--oxo-acid transaminase	2.5e-34	TIGR03246	TIGR03246	arg_catab_astC: succinylornithine transaminase family	7.8e-34	TIGR03372	TIGR03372	putres_am_tran: putrescine aminotransferase	1.1e-29
WP_136034214.1	Microbacterium sp. PF5	NZ_SSDQ01000163.1	WP_136034216.1	9510	10689	+	PF00465	Fe-ADH	Iron-containing alcohol dehydrogenase	1.9e-26	TIGR03405	TIGR03405	Phn_Fe-ADH: phosphonate metabolism-associated iron-containing alcohol dehydrogenase	3.1e-10	PF13685	Fe-ADH_2	Iron-containing alcohol dehydrogenase	8.4e-05
WP_136034214.1	Microbacterium sp. PF5	NZ_SSDQ01000163.1	WP_136034218.1	11210	12038	+	PF13649	Methyltransf_25	Methyltransferase domain	4.5e-14	PF08241	Methyltransf_11	Methyltransferase domain	2.3e-12	TIGR02072	TIGR02072	BioC: malonyl-acyl carrier protein O-methyltransferase BioC	6.2e-09	TIGR02021	TIGR02021	BchM-ChlM: magnesium protoporphyrin O-methyltransferase	1.7e-06	TIGR01934	TIGR01934	MenG_MenH_UbiE: ubiquinone/menaquinone biosynthesis methyltransferase	2e-06	PF08242	Methyltransf_12	Methyltransferase domain	3.2e-05	PF13847	Methyltransf_31	Methyltransferase domain	4.9e-05	PF13489	Methyltransf_23	Methyltransferase domain	5.8e-05	TIGR00477	TIGR00477	tehB: tellurite resistance protein TehB	0.00039
WP_136034214.1	Microbacterium sp. PF5	NZ_SSDQ01000163.1	WP_136034220.1	12096	13695	+	Actino_DapP_RRE	Actino_DapP_RRE	-	5.2e-17
WP_136034214.1	Microbacterium sp. PF5	NZ_SSDQ01000163.1	WP_136034221.1	13702	14425	+	TIGR03740	TIGR03740	galliderm_ABC: lantibiotic protection ABC transporter, ATP-binding subunit	6.7e-53	TIGR01188	TIGR01188	drrA: daunorubicin resistance ABC transporter, ATP-binding protein	3e-44	TIGR03522	TIGR03522	GldA_ABC_ATP: gliding motility-associated ABC transporter ATP-binding subunit GldA	1.7e-39	TIGR03864	TIGR03864	PQQ_ABC_ATP: ABC transporter, ATP-binding subunit, PQQ-dependent alcohol dehydrogenase system	1.4e-34	TIGR01288	TIGR01288	nodI: nodulation ABC transporter NodI	1.2e-33	PF00005	ABC_tran	ABC transporter	1.1e-27	PF13304	AAA_21	AAA domain, putative AbiEii toxin, Type IV TA system	9.7e-15	PF13555	AAA_29	P-loop containing region of AAA domain	0.00064	PF13514	AAA_27	AAA domain	0.00083
WP_136034214.1	Microbacterium sp. PF5	NZ_SSDQ01000163.1	WP_136034224.1	14421	15150	+
WP_136034214.1	Microbacterium sp. PF5	NZ_SSDQ01000163.1	WP_136034234.1	15146	15881	+
WP_136034214.1	Microbacterium sp. PF5	NZ_SSDQ01000163.1	WP_136034226.1	15929	16835	+	PF17773	UPF0176_N	UPF0176 acylphosphatase like domain	2e-20	PF12368	Rhodanese_C	Rhodanase C-terminal	1.7e-11	PF00581	Rhodanese	Rhodanese-like domain	3.4e-05
WP_136034214.1	Microbacterium sp. PF5	NZ_SSDQ01000163.1	WP_136034236.1	19071	16851	-	PF01841	Transglut_core	Transglutaminase-like superfamily	4.4e-23
WP_136037035.1	Microbacterium sp. K35	NZ_SSDM01000360.1	WP_136037032.1	1184	185	-	PF03009	GDPD	Glycerophosphoryl diester phosphodiesterase family	6.1e-14
WP_136037035.1	Microbacterium sp. K35	NZ_SSDM01000360.1	WP_136037033.1	1347	2724	+	TIGR01137	TIGR01137	cysta_beta: cystathionine beta-synthase	2.1e-178	TIGR01136	TIGR01136	cysKM: cysteine synthase	5e-95	TIGR01139	TIGR01139	cysK: cysteine synthase A	2.6e-88	TIGR01138	TIGR01138	cysM: cysteine synthase B	1.5e-79	TIGR03945	TIGR03945	PLP_SbnA_fam: 2,3-diaminopropionate biosynthesis protein SbnA	2.6e-78	PF00291	PALP	Pyridoxal-phosphate dependent enzyme	4.5e-70	PF00571	CBS	CBS domain	8.6e-09
WP_136037035.1	Microbacterium sp. K35	NZ_SSDM01000360.1	WP_136034209.1	2778	3930	+	PF01053	Cys_Met_Meta_PP	Cys/Met metabolism PLP-dependent enzyme	4e-141	TIGR01328	TIGR01328	met_gam_lyase: methionine gamma-lyase	1.4e-120	TIGR02080	TIGR02080	O_succ_thio_ly: O-succinylhomoserine (thiol)-lyase	8.1e-118	TIGR01329	TIGR01329	cysta_beta_ly_E: cystathionine beta-lyase	4.7e-109	TIGR01325	TIGR01325	O_suc_HS_sulf: O-succinylhomoserine sulfhydrylase	4.2e-99	TIGR01326	TIGR01326	OAH_OAS_sulfhy: O-acetylhomoserine aminocarboxypropyltransferase/cysteine synthase	1.4e-97	PF00155	Aminotran_1_2	Aminotransferase class I and II	2e-07	PF00266	Aminotran_5	Aminotransferase class-V	6.3e-07	PF06838	Met_gamma_lyase	Methionine gamma-lyase	3.5e-06	PF01041	DegT_DnrJ_EryC1	DegT/DnrJ/EryC1/StrS aminotransferase family	0.00022
WP_136037035.1	Microbacterium sp. K35	NZ_SSDM01000360.1	WP_136037040.1	4227	5457	+	TIGR00710	TIGR00710	efflux_Bcr_CflA: drug resistance transporter, Bcr/CflA subfamily	2e-82	PF07690	MFS_1	Major Facilitator Superfamily	1.1e-46	TIGR00880	TIGR00880	2_A_01_02: multidrug resistance protein	9.6e-23	TIGR00895	TIGR00895	2A0115: MFS transporter, aromatic acid:H+ symporter (AAHS) family	4.8e-17	TIGR00711	TIGR00711	efflux_EmrB: drug resistance MFS transporter, drug:H+ antiporter-2 (14 Spanner) (DHA2) family	1.2e-16	TIGR00893	TIGR00893	2A0114: D-galactonate transporter	1.2e-12	PF00083	Sugar_tr	Sugar (and other) transporter	4.7e-08	PF05631	MFS_5	Sugar-tranasporters, 12 TM	5.4e-05
WP_136037035.1	Microbacterium sp. K35	NZ_SSDM01000360.1	WP_136034230.1	5499	6132	+	PF01569	PAP2	PAP2 superfamily	5.1e-16	PF14378	PAP2_3	PAP2 superfamily	7.5e-06
WP_136037035.1	Microbacterium sp. K35	NZ_SSDM01000360.1	WP_205814415.1	6152	6770	+	PF00583	Acetyltransf_1	Acetyltransferase (GNAT) family	4.5e-10	TIGR01575	TIGR01575	rimI: ribosomal-protein-alanine acetyltransferase	1e-08	PF08445	FR47	FR47-like protein	9.9e-06	PF13302	Acetyltransf_3	Acetyltransferase (GNAT) domain	1.1e-05	TIGR03448	TIGR03448	mycothiol_MshD: mycothiol synthase	2.1e-05	PF13508	Acetyltransf_7	Acetyltransferase (GNAT) domain	0.00012	PF13673	Acetyltransf_10	Acetyltransferase (GNAT) domain	0.00015
WP_136037035.1	Microbacterium sp. K35	NZ_SSDM01000360.1	WP_136037034.1	7217	8249	+	Actino_DapB_RRE	Actino_DapB_RRE	-	2.8e-15
WP_136037035.1	Microbacterium sp. K35	NZ_SSDM01000360.1	WP_136037035.1	8245	9505	+	PF00202	Aminotran_3	Aminotransferase class-III	2.2e-62	TIGR00508	TIGR00508	bioA: adenosylmethionine-8-amino-7-oxononanoate transaminase	6.8e-62	TIGR00707	TIGR00707	argD: transaminase, acetylornithine/succinylornithine family	7.6e-47	TIGR01885	TIGR01885	Orn_aminotrans: ornithine--oxo-acid transaminase	3.1e-35	TIGR03246	TIGR03246	arg_catab_astC: succinylornithine transaminase family	4.6e-34	TIGR03372	TIGR03372	putres_am_tran: putrescine aminotransferase	3.2e-30
WP_136037035.1	Microbacterium sp. K35	NZ_SSDM01000360.1	WP_136037036.1	9501	10704	+	PF00465	Fe-ADH	Iron-containing alcohol dehydrogenase	4.8e-27	TIGR03405	TIGR03405	Phn_Fe-ADH: phosphonate metabolism-associated iron-containing alcohol dehydrogenase	2.7e-10	PF13685	Fe-ADH_2	Iron-containing alcohol dehydrogenase	8.6e-05
WP_136037035.1	Microbacterium sp. K35	NZ_SSDM01000360.1	WP_136034218.1	11203	12031	+	PF13649	Methyltransf_25	Methyltransferase domain	4.5e-14	PF08241	Methyltransf_11	Methyltransferase domain	2.3e-12	TIGR02072	TIGR02072	BioC: malonyl-acyl carrier protein O-methyltransferase BioC	6.2e-09	TIGR02021	TIGR02021	BchM-ChlM: magnesium protoporphyrin O-methyltransferase	1.7e-06	TIGR01934	TIGR01934	MenG_MenH_UbiE: ubiquinone/menaquinone biosynthesis methyltransferase	2e-06	PF08242	Methyltransf_12	Methyltransferase domain	3.2e-05	PF13847	Methyltransf_31	Methyltransferase domain	4.9e-05	PF13489	Methyltransf_23	Methyltransferase domain	5.8e-05	TIGR00477	TIGR00477	tehB: tellurite resistance protein TehB	0.00039
WP_136037035.1	Microbacterium sp. K35	NZ_SSDM01000360.1	WP_136037037.1	12089	13688	+	Actino_DapP_RRE	Actino_DapP_RRE	-	5.2e-17
WP_136037035.1	Microbacterium sp. K35	NZ_SSDM01000360.1	WP_136034221.1	13695	14418	+	TIGR03740	TIGR03740	galliderm_ABC: lantibiotic protection ABC transporter, ATP-binding subunit	6.7e-53	TIGR01188	TIGR01188	drrA: daunorubicin resistance ABC transporter, ATP-binding protein	3e-44	TIGR03522	TIGR03522	GldA_ABC_ATP: gliding motility-associated ABC transporter ATP-binding subunit GldA	1.7e-39	TIGR03864	TIGR03864	PQQ_ABC_ATP: ABC transporter, ATP-binding subunit, PQQ-dependent alcohol dehydrogenase system	1.4e-34	TIGR01288	TIGR01288	nodI: nodulation ABC transporter NodI	1.2e-33	PF00005	ABC_tran	ABC transporter	1.1e-27	PF13304	AAA_21	AAA domain, putative AbiEii toxin, Type IV TA system	9.7e-15	PF13555	AAA_29	P-loop containing region of AAA domain	0.00064	PF13514	AAA_27	AAA domain	0.00083
WP_136037035.1	Microbacterium sp. K35	NZ_SSDM01000360.1	WP_136037038.1	14414	15143	+
WP_136037035.1	Microbacterium sp. K35	NZ_SSDM01000360.1	WP_136034234.1	15139	15874	+
WP_136037035.1	Microbacterium sp. K35	NZ_SSDM01000360.1	WP_136037039.1	15922	16828	+	PF17773	UPF0176_N	UPF0176 acylphosphatase like domain	1.9e-20	PF12368	Rhodanese_C	Rhodanase C-terminal	1.7e-11	PF00581	Rhodanese	Rhodanese-like domain	3.4e-05
WP_136037035.1	Microbacterium sp. K35	NZ_SSDM01000360.1	WP_168443154.1	17080	16843	-
WP_134352027.1	Microbacterium sp. 3H14	NZ_SOPV01000001.1	WP_134352005.1	637178	636419	-	TIGR02009	TIGR02009	PGMB-YQAB-SF: beta-phosphoglucomutase family hydrolase	9e-45	TIGR01990	TIGR01990	bPGM: beta-phosphoglucomutase	1.6e-28	PF13419	HAD_2	Haloacid dehalogenase-like hydrolase	4e-17	TIGR01509	TIGR01509	HAD-SF-IA-v3: HAD hydrolase, family IA, variant 3	5.6e-14	TIGR03351	TIGR03351	PhnX-like: phosphonatase-like hydrolase	1.6e-11	PF00702	Hydrolase	haloacid dehalogenase-like hydrolase	1.8e-11	TIGR01449	TIGR01449	PGP_bact: phosphoglycolate phosphatase, bacterial	3.6e-11	PF13242	Hydrolase_like	HAD-hyrolase-like	3.3e-07	PF12710	HAD	haloacid dehalogenase-like hydrolase	0.00015
WP_134352027.1	Microbacterium sp. 3H14	NZ_SOPV01000001.1	WP_134352007.1	638499	637278	-	PF00871	Acetate_kinase	Acetokinase family	2.2e-133	TIGR00016	TIGR00016	ackA: acetate kinase	2.6e-129	TIGR02707	TIGR02707	butyr_kinase: butyrate kinase	4.1e-19
WP_134352027.1	Microbacterium sp. 3H14	NZ_SOPV01000001.1	WP_134352009.1	640613	638495	-	PF01515	PTA_PTB	Phosphate acetyl/butaryl transferase	5e-127	TIGR00651	TIGR00651	pta: phosphate acetyltransferase	6.2e-122	PF07085	DRTGG	DRTGG domain	1.8e-22	PF13500	AAA_26	AAA domain	6.6e-21	TIGR02706	TIGR02706	P_butyryltrans: phosphate butyryltransferase	4.9e-16	TIGR02709	TIGR02709	branched_ptb: branched-chain phosphotransacylase	3.8e-10
WP_134352027.1	Microbacterium sp. 3H14	NZ_SOPV01000001.1	WP_166804655.1	641376	640677	-
WP_134352027.1	Microbacterium sp. 3H14	NZ_SOPV01000001.1	WP_047522167.1	641981	641372	-	PF01694	Rhomboid	Rhomboid family	3.2e-20	TIGR03902	TIGR03902	rhom_GG_sort: rhombosortase	5.8e-10
WP_134352027.1	Microbacterium sp. 3H14	NZ_SOPV01000001.1	WP_047522165.1	642313	643303	+	PF07726	AAA_3	ATPase family associated with various cellular activities (AAA)	1.2e-62	PF17863	AAA_lid_2	AAA lid domain	2.9e-20	TIGR02031	TIGR02031	BchD-ChlD: magnesium chelatase ATPase subunit D	3.3e-15	PF07728	AAA_5	AAA domain (dynein-related subfamily)	3.7e-13	TIGR02442	TIGR02442	Cob-chelat-sub: cobaltochelatase subunit	1.3e-12	TIGR02640	TIGR02640	gas_vesic_GvpN: gas vesicle protein GvpN	1.7e-09	PF00004	AAA	ATPase family associated with various cellular activities (AAA)	1.4e-06	PF01078	Mg_chelatase	Magnesium chelatase, subunit ChlI	3e-06	TIGR02030	TIGR02030	BchI-ChlI: magnesium chelatase ATPase subunit I	3.6e-05	TIGR00635	TIGR00635	ruvB: Holliday junction DNA helicase RuvB	5.7e-05
WP_134352027.1	Microbacterium sp. 3H14	NZ_SOPV01000001.1	WP_134352011.1	643314	644505	+	PF01882	DUF58	Protein of unknown function DUF58	2.7e-19
WP_134352027.1	Microbacterium sp. 3H14	NZ_SOPV01000001.1	WP_134352013.1	644491	646759	+	PF01841	Transglut_core	Transglutaminase-like superfamily	2.2e-23
WP_134352027.1	Microbacterium sp. 3H14	NZ_SOPV01000001.1	WP_131491387.1	647683	646792	-	PF17773	UPF0176_N	UPF0176 acylphosphatase like domain	3.1e-19	PF12368	Rhodanese_C	Rhodanase C-terminal	2.4e-12	PF00581	Rhodanese	Rhodanese-like domain	2.7e-05
WP_134352027.1	Microbacterium sp. 3H14	NZ_SOPV01000001.1	WP_134352015.1	648470	647741	-
WP_134352027.1	Microbacterium sp. 3H14	NZ_SOPV01000001.1	WP_134352017.1	649195	648466	-
WP_134352027.1	Microbacterium sp. 3H14	NZ_SOPV01000001.1	WP_134352019.1	649908	649191	-	TIGR03740	TIGR03740	galliderm_ABC: lantibiotic protection ABC transporter, ATP-binding subunit	3.1e-56	TIGR01188	TIGR01188	drrA: daunorubicin resistance ABC transporter, ATP-binding protein	2.5e-46	TIGR03522	TIGR03522	GldA_ABC_ATP: gliding motility-associated ABC transporter ATP-binding subunit GldA	1.4e-39	TIGR03864	TIGR03864	PQQ_ABC_ATP: ABC transporter, ATP-binding subunit, PQQ-dependent alcohol dehydrogenase system	1.2e-34	TIGR01288	TIGR01288	nodI: nodulation ABC transporter NodI	3e-34	PF00005	ABC_tran	ABC transporter	4.4e-26	PF13304	AAA_21	AAA domain, putative AbiEii toxin, Type IV TA system	1.3e-16	PF13401	AAA_22	AAA domain	0.00021
WP_134352027.1	Microbacterium sp. 3H14	NZ_SOPV01000001.1	WP_134352021.1	651550	649900	-	Actino_DapP_RRE	Actino_DapP_RRE	-	2.1e-18
WP_134352027.1	Microbacterium sp. 3H14	NZ_SOPV01000001.1	WP_134352023.1	652421	651581	-	PF13649	Methyltransf_25	Methyltransferase domain	4.4e-13	PF08241	Methyltransf_11	Methyltransferase domain	5.7e-10	TIGR02072	TIGR02072	BioC: malonyl-acyl carrier protein O-methyltransferase BioC	2.7e-07	TIGR02021	TIGR02021	BchM-ChlM: magnesium protoporphyrin O-methyltransferase	3.4e-06	PF08242	Methyltransf_12	Methyltransferase domain	4.2e-06	PF00398	RrnaAD	Ribosomal RNA adenine dimethylase	1.1e-05	PF05401	NodS	Nodulation protein S (NodS)	6e-05	TIGR01934	TIGR01934	MenG_MenH_UbiE: ubiquinone/menaquinone biosynthesis methyltransferase	0.0002	TIGR00755	TIGR00755	ksgA: ribosomal RNA small subunit methyltransferase A	0.00023	TIGR00477	TIGR00477	tehB: tellurite resistance protein TehB	0.00062
WP_134352027.1	Microbacterium sp. 3H14	NZ_SOPV01000001.1	WP_134352025.1	654131	652946	-	PF00465	Fe-ADH	Iron-containing alcohol dehydrogenase	2.2e-24	TIGR03405	TIGR03405	Phn_Fe-ADH: phosphonate metabolism-associated iron-containing alcohol dehydrogenase	3.3e-10	PF13685	Fe-ADH_2	Iron-containing alcohol dehydrogenase	5e-05	TIGR02638	TIGR02638	lactal_redase: lactaldehyde reductase	6.8e-05
WP_134352027.1	Microbacterium sp. 3H14	NZ_SOPV01000001.1	WP_134352027.1	655387	654127	-	PF00202	Aminotran_3	Aminotransferase class-III	3.8e-64	TIGR00508	TIGR00508	bioA: adenosylmethionine-8-amino-7-oxononanoate transaminase	6.6e-62	TIGR00707	TIGR00707	argD: transaminase, acetylornithine/succinylornithine family	2.5e-48	TIGR01885	TIGR01885	Orn_aminotrans: ornithine--oxo-acid transaminase	8.3e-38	TIGR03246	TIGR03246	arg_catab_astC: succinylornithine transaminase family	1.7e-37	TIGR00700	TIGR00700	GABAtrnsam: 4-aminobutyrate transaminase	6.7e-29
WP_134352027.1	Microbacterium sp. 3H14	NZ_SOPV01000001.1	WP_134352029.1	656433	655383	-	Actino_DapB_RRE	Actino_DapB_RRE	-	4.3e-19
WP_134352027.1	Microbacterium sp. 3H14	NZ_SOPV01000001.1	WP_134352031.1	657155	656432	-
WP_134352027.1	Microbacterium sp. 3H14	NZ_SOPV01000001.1	WP_134352033.1	658156	657553	-	PF00583	Acetyltransf_1	Acetyltransferase (GNAT) family	3e-12	TIGR01575	TIGR01575	rimI: ribosomal-protein-alanine acetyltransferase	1.4e-10	PF13302	Acetyltransf_3	Acetyltransferase (GNAT) domain	1e-08	PF13508	Acetyltransf_7	Acetyltransferase (GNAT) domain	1.5e-07	TIGR03448	TIGR03448	mycothiol_MshD: mycothiol synthase	2.4e-06	PF13673	Acetyltransf_10	Acetyltransferase (GNAT) domain	2.5e-06	PF08445	FR47	FR47-like protein	4.3e-06
WP_134352027.1	Microbacterium sp. 3H14	NZ_SOPV01000001.1	WP_134353872.1	658802	658184	-	PF01569	PAP2	PAP2 superfamily	1.1e-15	PF14378	PAP2_3	PAP2 superfamily	1.1e-07
WP_134352027.1	Microbacterium sp. 3H14	NZ_SOPV01000001.1	WP_194239283.1	660234	658845	-	TIGR00710	TIGR00710	efflux_Bcr_CflA: drug resistance transporter, Bcr/CflA subfamily	9.2e-81	PF07690	MFS_1	Major Facilitator Superfamily	2.4e-43	TIGR00880	TIGR00880	2_A_01_02: multidrug resistance protein	3.3e-23	TIGR00895	TIGR00895	2A0115: MFS transporter, aromatic acid:H+ symporter (AAHS) family	1.2e-15	TIGR00711	TIGR00711	efflux_EmrB: drug resistance MFS transporter, drug:H+ antiporter-2 (14 Spanner) (DHA2) family	1.7e-15	TIGR00893	TIGR00893	2A0114: D-galactonate transporter	4.3e-11	PF00083	Sugar_tr	Sugar (and other) transporter	4.2e-07
WP_134352027.1	Microbacterium sp. 3H14	NZ_SOPV01000001.1	WP_134352035.1	661530	660363	-	PF01053	Cys_Met_Meta_PP	Cys/Met metabolism PLP-dependent enzyme	6.8e-142	TIGR02080	TIGR02080	O_succ_thio_ly: O-succinylhomoserine (thiol)-lyase	3.3e-120	TIGR01328	TIGR01328	met_gam_lyase: methionine gamma-lyase	7e-120	TIGR01329	TIGR01329	cysta_beta_ly_E: cystathionine beta-lyase	1.1e-111	TIGR01325	TIGR01325	O_suc_HS_sulf: O-succinylhomoserine sulfhydrylase	1.3e-102	TIGR01326	TIGR01326	OAH_OAS_sulfhy: O-acetylhomoserine aminocarboxypropyltransferase/cysteine synthase	3.2e-97	PF00155	Aminotran_1_2	Aminotransferase class I and II	1.1e-08	PF00266	Aminotran_5	Aminotransferase class-V	2.6e-07	PF06838	Met_gamma_lyase	Methionine gamma-lyase	5.5e-07	PF01041	DegT_DnrJ_EryC1	DegT/DnrJ/EryC1/StrS aminotransferase family	1.9e-05
WP_134352027.1	Microbacterium sp. 3H14	NZ_SOPV01000001.1	WP_134352037.1	662982	661605	-	TIGR01137	TIGR01137	cysta_beta: cystathionine beta-synthase	6.8e-179	TIGR01136	TIGR01136	cysKM: cysteine synthase	1.6e-94	TIGR01139	TIGR01139	cysK: cysteine synthase A	3.5e-88	TIGR01138	TIGR01138	cysM: cysteine synthase B	5.9e-79	TIGR03945	TIGR03945	PLP_SbnA_fam: 2,3-diaminopropionate biosynthesis protein SbnA	2e-76	PF00291	PALP	Pyridoxal-phosphate dependent enzyme	3.6e-69	PF00571	CBS	CBS domain	9.1e-08
WP_134352027.1	Microbacterium sp. 3H14	NZ_SOPV01000001.1	WP_134352039.1	664043	663080	-	PF00528	BPD_transp_1	Binding-protein-dependent transport system inner membrane component	1.3e-17	TIGR02141	TIGR02141	modB_ABC: molybdate ABC transporter, permease protein	1.8e-09	TIGR01581	TIGR01581	Mo_ABC_porter: NifC-like ABC-type porter	7.4e-09	TIGR03262	TIGR03262	PhnU2: putative 2-aminoethylphosphonate ABC transporter, permease protein	2.2e-08	TIGR03416	TIGR03416	ABC_choXWV_perm: choline ABC transporter, permease protein	3.6e-07	TIGR03226	TIGR03226	PhnU: 2-aminoethylphosphonate ABC transporter, permease protein	1.1e-06
WP_134352027.1	Microbacterium sp. 3H14	NZ_SOPV01000001.1	WP_131491375.1	665179	664039	-	TIGR03262	TIGR03262	PhnU2: putative 2-aminoethylphosphonate ABC transporter, permease protein	6.6e-15	PF00528	BPD_transp_1	Binding-protein-dependent transport system inner membrane component	1.5e-14	TIGR02140	TIGR02140	permease_CysW: sulfate ABC transporter, permease protein CysW	3.3e-11	TIGR00969	TIGR00969	3a0106s02: sulfate ABC transporter, permease protein	1.1e-08	TIGR02141	TIGR02141	modB_ABC: molybdate ABC transporter, permease protein	8.6e-07	TIGR02139	TIGR02139	permease_CysT: sulfate ABC transporter, permease protein CysT	2.4e-05
WP_134352027.1	Microbacterium sp. 3H14	NZ_SOPV01000001.1	WP_047522129.1	666598	665281	-	PF01547	SBP_bac_1	Bacterial extracellular solute-binding protein	3.7e-21	PF13416	SBP_bac_8	Bacterial extracellular solute-binding protein	3.3e-16	TIGR03851	TIGR03851	chitin_NgcE: carbohydrate ABC transporter, N-acetylglucosamine/diacetylchitobiose-binding protein	1.2e-09	TIGR03850	TIGR03850	bind_CPR_0540: carbohydrate ABC transporter substrate-binding protein, CPR_0540 family	5.9e-06
WP_134352027.1	Microbacterium sp. 3H14	NZ_SOPV01000001.1	WP_134352041.1	666883	667888	+	TIGR01481	TIGR01481	ccpA: catabolite control protein A	4e-42	PF13377	Peripla_BP_3	Periplasmic binding protein-like domain	4e-33	PF00532	Peripla_BP_1	Periplasmic binding proteins and sugar binding domain of LacI family	5.5e-27	TIGR02417	TIGR02417	fruct_sucro_rep: D-fructose-responsive transcription factor	7.5e-22	TIGR02405	TIGR02405	trehalos_R_Ecol: trehalose operon repressor	5.4e-20	PF00356	LacI	Bacterial regulatory proteins, lacI family	6.3e-17	PF13407	Peripla_BP_4	Periplasmic binding protein domain	1.4e-08
WP_134352027.1	Microbacterium sp. 3H14	NZ_SOPV01000001.1	WP_017829128.1	668351	667967	-	TIGR00855	TIGR00855	L12: ribosomal protein bL12	2.3e-44	PF00542	Ribosomal_L12	Ribosomal protein L7/L12 C-terminal domain	1.3e-27	PF16320	Ribosomal_L12_N	Ribosomal protein L7/L12 dimerisation domain	4.4e-18
WP_134352027.1	Microbacterium sp. 3H14	NZ_SOPV01000001.1	WP_017829129.1	668888	668399	-	PF00466	Ribosomal_L10	Ribosomal protein L10	2.3e-27
WP_134352027.1	Microbacterium sp. 3H14	NZ_SOPV01000001.1	WP_134352043.1	670221	669237	-
WP_134352027.1	Microbacterium sp. 3H14	NZ_SOPV01000001.1	WP_134352045.1	670498	671179	+	TIGR03033	TIGR03033	phage_rel_nuc: putative phage-type endonuclease	6.4e-08	PF09588	YqaJ	YqaJ-like viral recombinase domain	7e-08
WP_135844872.1	Pseudomonas viciae	NZ_CP035088.1	WP_135844857.1	2489220	2489829	+	TIGR03384	TIGR03384	betaine_BetI: transcriptional repressor BetI	5.1e-19	PF00440	TetR_N	Bacterial regulatory proteins, tetR family	3.8e-11	PF13977	TetR_C_6	BetI-type transcriptional repressor, C-terminal	6e-09	TIGR03613	TIGR03613	RutR: pyrimidine utilization regulatory protein R	6.4e-06
WP_135844872.1	Pseudomonas viciae	NZ_CP035088.1	WP_135844858.1	2489825	2490512	+
WP_135844872.1	Pseudomonas viciae	NZ_CP035088.1	WP_135844859.1	2491823	2490824	-	TIGR02824	TIGR02824	quinone_pig3: putative NAD(P)H quinone oxidoreductase, PIG3 family	4.2e-61	TIGR02817	TIGR02817	adh_fam_1: zinc-binding alcohol dehydrogenase family protein	2.4e-46	PF13602	ADH_zinc_N_2	Zinc-binding dehydrogenase	9e-33	TIGR01751	TIGR01751	crot-CoA-red: crotonyl-CoA carboxylase/reductase	9.3e-32	TIGR02823	TIGR02823	oxido_YhdH: putative quinone oxidoreductase, YhdH/YhfP family	2.4e-27	TIGR03989	TIGR03989	Rxyl_3153: NDMA-dependent alcohol dehydrogenase, Rxyl_3153 family	2.3e-18	PF00107	ADH_zinc_N	Zinc-binding dehydrogenase	1.5e-16	PF08240	ADH_N	Alcohol dehydrogenase GroES-like domain	1.5e-09	PF01262	AlaDh_PNT_C	Alanine dehydrogenase/PNT, C-terminal domain	0.00034
WP_135844872.1	Pseudomonas viciae	NZ_CP035088.1	WP_135844860.1	2492671	2491882	-	PF00106	adh_short	short chain dehydrogenase	4.6e-43	TIGR04316	TIGR04316	dhbA_paeA: 2,3-dihydro-2,3-dihydroxybenzoate dehydrogenase	1.4e-29	PF13561	adh_short_C2	Enoyl-(Acyl carrier protein) reductase	3.7e-28	TIGR01830	TIGR01830	3oxo_ACP_reduc: 3-oxoacyl-[acyl-carrier-protein] reductase	7.3e-28	TIGR01963	TIGR01963	PHB_DH: 3-hydroxybutyrate dehydrogenase	8.9e-28	TIGR01829	TIGR01829	AcAcCoA_reduct: acetoacetyl-CoA reductase	3.7e-22	TIGR03971	TIGR03971	SDR_subfam_1: SDR family mycofactocin-dependent oxidoreductase	5.3e-22	PF08659	KR	KR domain	9.4e-11	PF01370	Epimerase	NAD dependent epimerase/dehydratase family	0.00038
WP_135844872.1	Pseudomonas viciae	NZ_CP035088.1	WP_135844861.1	2493843	2492742	-	PF00724	Oxidored_FMN	NADH:flavin oxidoreductase / NADH oxidase family	1.1e-83	TIGR03997	TIGR03997	mycofact_OYE_2: mycofactocin system FadH/OYE family oxidoreductase 2	1.8e-46	TIGR03996	TIGR03996	mycofact_OYE_1: mycofactocin system FadH/OYE family oxidoreductase 1	6e-27
WP_135844872.1	Pseudomonas viciae	NZ_CP035088.1	WP_135844862.1	2493990	2494566	+	PF00440	TetR_N	Bacterial regulatory proteins, tetR family	7.7e-14	TIGR03968	TIGR03968	mycofact_TetR: mycofactocin system transcriptional regulator	1.5e-07	TIGR03384	TIGR03384	betaine_BetI: transcriptional repressor BetI	0.00037	TIGR02366	TIGR02366	DHAK_reg: probable dihydroxyacetone kinase regulator	0.00041
WP_135844872.1	Pseudomonas viciae	NZ_CP035088.1	WP_135844863.1	2495284	2494552	-	PF05721	PhyH	Phytanoyl-CoA dioxygenase (PhyH)	3.5e-18	TIGR02408	TIGR02408	ectoine_ThpD: ectoine hydroxylase	0.00056
WP_135844872.1	Pseudomonas viciae	NZ_CP035088.1	WP_135844864.1	2496528	2495649	-	TIGR03339	TIGR03339	phn_lysR: aminoethylphosphonate catabolism associated LysR family transcriptional regulator	3.9e-29	PF03466	LysR_substrate	LysR substrate binding domain	4.1e-23	TIGR02424	TIGR02424	TF_pcaQ: pca operon transcription factor PcaQ	1.1e-22	PF00126	HTH_1	Bacterial regulatory helix-turn-helix protein, lysR family	1.1e-15	TIGR03418	TIGR03418	chol_sulf_TF: putative choline sulfate-utilization transcription factor	1.8e-15	TIGR02036	TIGR02036	dsdC: D-serine deaminase transcriptional activator	7e-14	TIGR03298	TIGR03298	argP: transcriptional regulator, ArgP family	1.3e-10
WP_135844872.1	Pseudomonas viciae	NZ_CP035088.1	WP_135844865.1	2496659	2497526	+
WP_135844872.1	Pseudomonas viciae	NZ_CP035088.1	WP_135844866.1	2497652	2499221	+	PF00496	SBP_bac_5	Bacterial extracellular solute-binding proteins, family 5 Middle	6.3e-79	TIGR02294	TIGR02294	nickel_nikA: nickel ABC transporter, nickel/metallophore periplasmic binding protein	4.1e-39	TIGR04028	TIGR04028	SBP_KPN_01854: ABC transporter substrate binding protein, KPN_01854 family	6.4e-29
WP_135844872.1	Pseudomonas viciae	NZ_CP035088.1	WP_135844867.1	2499232	2500174	+	TIGR02789	TIGR02789	nickel_nikB: nickel ABC transporter, permease subunit NikB	8.3e-77	PF00528	BPD_transp_1	Binding-protein-dependent transport system inner membrane component	3.1e-39	TIGR02790	TIGR02790	nickel_nikC: nickel ABC transporter, permease subunit NikC	3.3e-07
WP_135844872.1	Pseudomonas viciae	NZ_CP035088.1	WP_135844868.1	2500170	2501040	+	TIGR02790	TIGR02790	nickel_nikC: nickel ABC transporter, permease subunit NikC	2.4e-78	PF00528	BPD_transp_1	Binding-protein-dependent transport system inner membrane component	1.4e-26	TIGR01581	TIGR01581	Mo_ABC_porter: NifC-like ABC-type porter	0.00042	TIGR03226	TIGR03226	PhnU: 2-aminoethylphosphonate ABC transporter, permease protein	0.00043
WP_135844872.1	Pseudomonas viciae	NZ_CP035088.1	WP_135844869.1	2501042	2502674	+	TIGR02770	TIGR02770	nickel_nikD: nickel import ATP-binding protein NikD	8e-131	TIGR02769	TIGR02769	nickel_nikE: nickel import ATP-binding protein NikE	2.2e-124	TIGR01186	TIGR01186	proV: glycine betaine/L-proline transport ATP binding subunit	3.2e-90	TIGR04521	TIGR04521	ECF_ATPase_2: energy-coupling factor transporter ATPase	8.2e-84	TIGR02982	TIGR02982	heterocyst_DevA: ABC exporter ATP-binding subunit, DevA family	1e-79	PF00005	ABC_tran	ABC transporter	1e-57	PF08352	oligo_HPY	Oligopeptide/dipeptide transporter, C-terminal region	1e-11	PF13304	AAA_21	AAA domain, putative AbiEii toxin, Type IV TA system	4.2e-10	PF01078	Mg_chelatase	Magnesium chelatase, subunit ChlI	1.2e-06	PF13555	AAA_29	P-loop containing region of AAA domain	3.6e-06
WP_135844872.1	Pseudomonas viciae	NZ_CP035088.1	WP_135844870.1	2502803	2504084	+	PF03573	OprD	outer membrane porin, OprD family	3.1e-137
WP_135844872.1	Pseudomonas viciae	NZ_CP035088.1	WP_135844871.1	2504151	2505666	+	PF00144	Beta-lactamase	Beta-lactamase	3.3e-30
WP_135844872.1	Pseudomonas viciae	NZ_CP035088.1	WP_135844872.1	2505662	2506988	+	TIGR00508	TIGR00508	bioA: adenosylmethionine-8-amino-7-oxononanoate transaminase	8.5e-110	PF00202	Aminotran_3	Aminotransferase class-III	1.5e-99	TIGR00707	TIGR00707	argD: transaminase, acetylornithine/succinylornithine family	8.4e-79	TIGR00700	TIGR00700	GABAtrnsam: 4-aminobutyrate transaminase	2.5e-62	TIGR01885	TIGR01885	Orn_aminotrans: ornithine--oxo-acid transaminase	9.4e-61	TIGR03246	TIGR03246	arg_catab_astC: succinylornithine transaminase family	2.3e-58
WP_135844872.1	Pseudomonas viciae	NZ_CP035088.1	WP_135844873.1	2507002	2508421	+	PF00171	Aldedh	Aldehyde dehydrogenase family	1.1e-145	TIGR04284	TIGR04284	aldehy_Rv0768: aldehyde dehydrogenase, Rv0768 family	3.1e-121	TIGR01804	TIGR01804	BADH: betaine-aldehyde dehydrogenase	8.4e-119	TIGR02299	TIGR02299	HpaE: 5-carboxymethyl-2-hydroxymuconate semialdehyde dehydrogenase	1.5e-113	TIGR01780	TIGR01780	SSADH: succinate-semialdehyde dehydrogenase	2.2e-102	TIGR03216	TIGR03216	OH_muco_semi_DH: 2-hydroxymuconic semialdehyde dehydrogenase	5.2e-100
WP_135844872.1	Pseudomonas viciae	NZ_CP035088.1	WP_135844874.1	2508687	2509017	+
WP_135844872.1	Pseudomonas viciae	NZ_CP035088.1	WP_135844875.1	2509132	2509603	+
WP_135844872.1	Pseudomonas viciae	NZ_CP035088.1	WP_135847978.1	2510729	2510282	-	PF13673	Acetyltransf_10	Acetyltransferase (GNAT) domain	1.1e-10	PF13508	Acetyltransf_7	Acetyltransferase (GNAT) domain	2e-09	PF00583	Acetyltransf_1	Acetyltransferase (GNAT) family	9.1e-09	TIGR01575	TIGR01575	rimI: ribosomal-protein-alanine acetyltransferase	9.6e-07	TIGR03585	TIGR03585	PseH: UDP-4-amino-4,6-dideoxy-N-acetyl-beta-L-altrosamine N-acetyltransferase	1.7e-05	TIGR03103	TIGR03103	trio_acet_GNAT: GNAT-family acetyltransferase TIGR03103	0.00011
WP_135844872.1	Pseudomonas viciae	NZ_CP035088.1	WP_135844877.1	2511377	2512013	+	PF03067	LPMO_10	Lytic polysaccharide mono-oxygenase, cellulose-degrading	1.4e-25
WP_135844872.1	Pseudomonas viciae	NZ_CP035088.1	WP_135844878.1	2512060	2513527	+	PF00704	Glyco_hydro_18	Glycosyl hydrolases family 18	1.1e-29	PF00041	fn3	Fibronectin type III domain	4.1e-06
WP_135844872.1	Pseudomonas viciae	NZ_CP035088.1	WP_135844879.1	2514792	2513874	-	PF03466	LysR_substrate	LysR substrate binding domain	3.8e-27	PF00126	HTH_1	Bacterial regulatory helix-turn-helix protein, lysR family	2.3e-15	TIGR03339	TIGR03339	phn_lysR: aminoethylphosphonate catabolism associated LysR family transcriptional regulator	3.4e-13	TIGR03418	TIGR03418	chol_sulf_TF: putative choline sulfate-utilization transcription factor	1.4e-11	TIGR02424	TIGR02424	TF_pcaQ: pca operon transcription factor PcaQ	2.5e-11	PF13556	HTH_30	PucR C-terminal helix-turn-helix domain	0.00013
WP_135844872.1	Pseudomonas viciae	NZ_CP035088.1	WP_135844880.1	2514876	2515668	+	PF02525	Flavodoxin_2	Flavodoxin-like fold	1.4e-54	PF03358	FMN_red	NADPH-dependent FMN reductase	4.7e-15
WP_135844872.1	Pseudomonas viciae	NZ_CP035088.1	WP_003406438.1	2515799	2516236	+
WP_135844872.1	Pseudomonas viciae	NZ_CP035088.1	WP_135844881.1	2516787	2517606	+
WP_135844872.1	Pseudomonas viciae	NZ_CP035088.1	WP_017845878.1	2518081	2519095	+
WP_135844872.1	Pseudomonas viciae	NZ_CP035088.1	WP_135844882.1	2519734	2519284	-
WP_135844872.1	Pseudomonas viciae	NZ_CP035088.1	WP_135844883.1	2520241	2519845	-
WP_135844872.1	Pseudomonas viciae	NZ_CP035088.1	WP_135844884.1	2520705	2520237	-
WP_135844872.1	Pseudomonas viciae	NZ_CP035088.1	WP_135844885.1	2521453	2520913	-
WP_136045748.1	Microbacterium sp. K41	NZ_SSDO01000447.1	WP_168387286.1	0	226	+
WP_136045748.1	Microbacterium sp. K41	NZ_SSDO01000447.1	WP_136045742.1	1148	242	-	PF17773	UPF0176_N	UPF0176 acylphosphatase like domain	1.9e-20	PF12368	Rhodanese_C	Rhodanase C-terminal	1.1e-11	PF00581	Rhodanese	Rhodanese-like domain	0.00013
WP_136045748.1	Microbacterium sp. K41	NZ_SSDO01000447.1	WP_136045743.1	1931	1196	-
WP_136045748.1	Microbacterium sp. K41	NZ_SSDO01000447.1	WP_136045744.1	2656	1927	-
WP_136045748.1	Microbacterium sp. K41	NZ_SSDO01000447.1	WP_136045745.1	3375	2652	-	TIGR03740	TIGR03740	galliderm_ABC: lantibiotic protection ABC transporter, ATP-binding subunit	6.8e-53	TIGR01188	TIGR01188	drrA: daunorubicin resistance ABC transporter, ATP-binding protein	1.9e-44	TIGR03522	TIGR03522	GldA_ABC_ATP: gliding motility-associated ABC transporter ATP-binding subunit GldA	5.8e-39	TIGR03864	TIGR03864	PQQ_ABC_ATP: ABC transporter, ATP-binding subunit, PQQ-dependent alcohol dehydrogenase system	1.3e-34	TIGR01288	TIGR01288	nodI: nodulation ABC transporter NodI	2.3e-33	PF00005	ABC_tran	ABC transporter	1.3e-27	PF13304	AAA_21	AAA domain, putative AbiEii toxin, Type IV TA system	3.7e-15	PF13555	AAA_29	P-loop containing region of AAA domain	0.00064	PF13514	AAA_27	AAA domain	0.00087
WP_136045748.1	Microbacterium sp. K41	NZ_SSDO01000447.1	WP_136045746.1	4981	3382	-	Actino_DapP_RRE	Actino_DapP_RRE	-	1.1e-16
WP_136045748.1	Microbacterium sp. K41	NZ_SSDO01000447.1	WP_136034218.1	5867	5039	-	PF13649	Methyltransf_25	Methyltransferase domain	4.5e-14	PF08241	Methyltransf_11	Methyltransferase domain	2.3e-12	TIGR02072	TIGR02072	BioC: malonyl-acyl carrier protein O-methyltransferase BioC	6.2e-09	TIGR02021	TIGR02021	BchM-ChlM: magnesium protoporphyrin O-methyltransferase	1.7e-06	TIGR01934	TIGR01934	MenG_MenH_UbiE: ubiquinone/menaquinone biosynthesis methyltransferase	2e-06	PF08242	Methyltransf_12	Methyltransferase domain	3.2e-05	PF13847	Methyltransf_31	Methyltransferase domain	4.9e-05	PF13489	Methyltransf_23	Methyltransferase domain	5.8e-05	TIGR00477	TIGR00477	tehB: tellurite resistance protein TehB	0.00039
WP_136045748.1	Microbacterium sp. K41	NZ_SSDO01000447.1	WP_136045747.1	7569	6366	-	PF00465	Fe-ADH	Iron-containing alcohol dehydrogenase	2.5e-27	TIGR03405	TIGR03405	Phn_Fe-ADH: phosphonate metabolism-associated iron-containing alcohol dehydrogenase	3.1e-10	PF13685	Fe-ADH_2	Iron-containing alcohol dehydrogenase	9.9e-05
WP_136045748.1	Microbacterium sp. K41	NZ_SSDO01000447.1	WP_136045748.1	8825	7565	-	PF00202	Aminotran_3	Aminotransferase class-III	2.8e-62	TIGR00508	TIGR00508	bioA: adenosylmethionine-8-amino-7-oxononanoate transaminase	7.3e-62	TIGR00707	TIGR00707	argD: transaminase, acetylornithine/succinylornithine family	8.5e-47	TIGR01885	TIGR01885	Orn_aminotrans: ornithine--oxo-acid transaminase	2e-34	TIGR03246	TIGR03246	arg_catab_astC: succinylornithine transaminase family	2.3e-34	TIGR03372	TIGR03372	putres_am_tran: putrescine aminotransferase	8.7e-30
WP_136045748.1	Microbacterium sp. K41	NZ_SSDO01000447.1	WP_136045749.1	9853	8821	-	Actino_DapB_RRE	Actino_DapB_RRE	-	6.2e-16
WP_136045748.1	Microbacterium sp. K41	NZ_SSDO01000447.1	WP_205812784.1	10919	10301	-	PF00583	Acetyltransf_1	Acetyltransferase (GNAT) family	5.8e-10	TIGR01575	TIGR01575	rimI: ribosomal-protein-alanine acetyltransferase	1e-08	PF08445	FR47	FR47-like protein	9.9e-06	PF13302	Acetyltransf_3	Acetyltransferase (GNAT) domain	1.1e-05	TIGR03448	TIGR03448	mycothiol_MshD: mycothiol synthase	2.1e-05	PF13508	Acetyltransf_7	Acetyltransferase (GNAT) domain	0.00013	PF13673	Acetyltransf_10	Acetyltransferase (GNAT) domain	0.00015
WP_136045748.1	Microbacterium sp. K41	NZ_SSDO01000447.1	WP_136034230.1	11572	10939	-	PF01569	PAP2	PAP2 superfamily	5.1e-16	PF14378	PAP2_3	PAP2 superfamily	7.5e-06
WP_136045748.1	Microbacterium sp. K41	NZ_SSDO01000447.1	WP_136034227.1	12844	11614	-	TIGR00710	TIGR00710	efflux_Bcr_CflA: drug resistance transporter, Bcr/CflA subfamily	3.4e-82	PF07690	MFS_1	Major Facilitator Superfamily	2.3e-46	TIGR00880	TIGR00880	2_A_01_02: multidrug resistance protein	2.6e-22	TIGR00895	TIGR00895	2A0115: MFS transporter, aromatic acid:H+ symporter (AAHS) family	8e-17	TIGR00711	TIGR00711	efflux_EmrB: drug resistance MFS transporter, drug:H+ antiporter-2 (14 Spanner) (DHA2) family	2.6e-16	TIGR00893	TIGR00893	2A0114: D-galactonate transporter	4.1e-12	PF00083	Sugar_tr	Sugar (and other) transporter	4.1e-08	PF05631	MFS_5	Sugar-tranasporters, 12 TM	7.8e-05
WP_136045748.1	Microbacterium sp. K41	NZ_SSDO01000447.1	WP_136045750.1	14293	13141	-	PF01053	Cys_Met_Meta_PP	Cys/Met metabolism PLP-dependent enzyme	8.6e-141	TIGR01328	TIGR01328	met_gam_lyase: methionine gamma-lyase	2.3e-119	TIGR02080	TIGR02080	O_succ_thio_ly: O-succinylhomoserine (thiol)-lyase	6.2e-117	TIGR01329	TIGR01329	cysta_beta_ly_E: cystathionine beta-lyase	9.6e-109	TIGR01325	TIGR01325	O_suc_HS_sulf: O-succinylhomoserine sulfhydrylase	1.5e-98	TIGR01326	TIGR01326	OAH_OAS_sulfhy: O-acetylhomoserine aminocarboxypropyltransferase/cysteine synthase	1.1e-97	PF00155	Aminotran_1_2	Aminotransferase class I and II	2e-07	PF00266	Aminotran_5	Aminotransferase class-V	6.3e-07	PF06838	Met_gamma_lyase	Methionine gamma-lyase	3.5e-06	PF01041	DegT_DnrJ_EryC1	DegT/DnrJ/EryC1/StrS aminotransferase family	0.00019
WP_136045748.1	Microbacterium sp. K41	NZ_SSDO01000447.1	WP_136034207.1	15724	14347	-	TIGR01137	TIGR01137	cysta_beta: cystathionine beta-synthase	3.1e-178	TIGR01136	TIGR01136	cysKM: cysteine synthase	5e-95	TIGR01139	TIGR01139	cysK: cysteine synthase A	2.6e-88	TIGR01138	TIGR01138	cysM: cysteine synthase B	1.5e-79	TIGR03945	TIGR03945	PLP_SbnA_fam: 2,3-diaminopropionate biosynthesis protein SbnA	2.6e-78	PF00291	PALP	Pyridoxal-phosphate dependent enzyme	4.5e-70	PF00571	CBS	CBS domain	6.5e-09
WP_136045748.1	Microbacterium sp. K41	NZ_SSDO01000447.1	WP_136045751.1	15887	16886	+	PF03009	GDPD	Glycerophosphoryl diester phosphodiesterase family	6.8e-14
WP_136045748.1	Microbacterium sp. K41	NZ_SSDO01000447.1	WP_136045752.1	20662	17014	-	PF18370	RGI_lyase	Rhamnogalacturonan I lyases beta-sheet domain	6.9e-06	PF14683	CBM-like	Polysaccharide lyase family 4, domain III	8.2e-06	PF00041	fn3	Fibronectin type III domain	1.1e-05	PF17164	DUF5122	Domain of unknown function (DUF5122) beta-propeller	0.00066
WP_136045748.1	Microbacterium sp. K41	NZ_SSDO01000447.1	WP_136034362.1	22018	21055	-	PF00528	BPD_transp_1	Binding-protein-dependent transport system inner membrane component	6.3e-17	TIGR02141	TIGR02141	modB_ABC: molybdate ABC transporter, permease protein	4.5e-09	TIGR01581	TIGR01581	Mo_ABC_porter: NifC-like ABC-type porter	1.6e-08	TIGR03416	TIGR03416	ABC_choXWV_perm: choline ABC transporter, permease protein	2e-08	TIGR03262	TIGR03262	PhnU2: putative 2-aminoethylphosphonate ABC transporter, permease protein	7.7e-08	TIGR02139	TIGR02139	permease_CysT: sulfate ABC transporter, permease protein CysT	1.4e-05
WP_136045748.1	Microbacterium sp. K41	NZ_SSDO01000447.1	WP_136034364.1	23154	22014	-	TIGR03262	TIGR03262	PhnU2: putative 2-aminoethylphosphonate ABC transporter, permease protein	2.4e-15	PF00528	BPD_transp_1	Binding-protein-dependent transport system inner membrane component	1.5e-13	TIGR02140	TIGR02140	permease_CysW: sulfate ABC transporter, permease protein CysW	1.6e-09	TIGR00969	TIGR00969	3a0106s02: sulfate ABC transporter, permease protein	8e-08	TIGR01581	TIGR01581	Mo_ABC_porter: NifC-like ABC-type porter	2.5e-05	TIGR02139	TIGR02139	permease_CysT: sulfate ABC transporter, permease protein CysT	0.00021
WP_136045748.1	Microbacterium sp. K41	NZ_SSDO01000447.1	WP_136036965.1	24579	23262	-	PF01547	SBP_bac_1	Bacterial extracellular solute-binding protein	1.6e-23	PF13416	SBP_bac_8	Bacterial extracellular solute-binding protein	1.2e-16	TIGR03851	TIGR03851	chitin_NgcE: carbohydrate ABC transporter, N-acetylglucosamine/diacetylchitobiose-binding protein	3.2e-09	TIGR03850	TIGR03850	bind_CPR_0540: carbohydrate ABC transporter substrate-binding protein, CPR_0540 family	2.2e-06
WP_136045748.1	Microbacterium sp. K41	NZ_SSDO01000447.1	WP_136034369.1	24865	25870	+	TIGR01481	TIGR01481	ccpA: catabolite control protein A	1.1e-46	PF13377	Peripla_BP_3	Periplasmic binding protein-like domain	9e-32	PF00532	Peripla_BP_1	Periplasmic binding proteins and sugar binding domain of LacI family	1.3e-22	TIGR02417	TIGR02417	fruct_sucro_rep: D-fructose-responsive transcription factor	1.6e-21	TIGR02405	TIGR02405	trehalos_R_Ecol: trehalose operon repressor	1.2e-17	PF00356	LacI	Bacterial regulatory proteins, lacI family	7.9e-17	PF13407	Peripla_BP_4	Periplasmic binding protein domain	4.6e-06
WP_136045748.1	Microbacterium sp. K41	NZ_SSDO01000447.1	WP_067194328.1	26326	25942	-	TIGR00855	TIGR00855	L12: ribosomal protein bL12	4.7e-44	PF00542	Ribosomal_L12	Ribosomal protein L7/L12 C-terminal domain	4.4e-28	PF16320	Ribosomal_L12_N	Ribosomal protein L7/L12 dimerisation domain	5.9e-18
WP_136045748.1	Microbacterium sp. K41	NZ_SSDO01000447.1	WP_136034371.1	26863	26374	-	PF00466	Ribosomal_L10	Ribosomal protein L10	1.2e-27
WP_136045748.1	Microbacterium sp. K41	NZ_SSDO01000447.1	WP_136034373.1	27158	27839	+	TIGR03033	TIGR03033	phage_rel_nuc: putative phage-type endonuclease	2.2e-07	PF09588	YqaJ	YqaJ-like viral recombinase domain	2.4e-07
WP_136024950.1	Microbacterium sp. K27	NZ_SSDK01000042.1	WP_029267314.1	40513	39832	-	TIGR03033	TIGR03033	phage_rel_nuc: putative phage-type endonuclease	1e-08	PF09588	YqaJ	YqaJ-like viral recombinase domain	2.3e-08
WP_136024950.1	Microbacterium sp. K27	NZ_SSDK01000042.1	WP_051670949.1	40958	41798	+
WP_136024950.1	Microbacterium sp. K27	NZ_SSDK01000042.1	WP_017829129.1	42234	42723	+	PF00466	Ribosomal_L10	Ribosomal protein L10	2.3e-27
WP_136024950.1	Microbacterium sp. K27	NZ_SSDK01000042.1	WP_017829128.1	42771	43155	+	TIGR00855	TIGR00855	L12: ribosomal protein bL12	2.3e-44	PF00542	Ribosomal_L12	Ribosomal protein L7/L12 C-terminal domain	1.3e-27	PF16320	Ribosomal_L12_N	Ribosomal protein L7/L12 dimerisation domain	4.4e-18
WP_136024950.1	Microbacterium sp. K27	NZ_SSDK01000042.1	WP_021199173.1	44338	43333	-	TIGR01481	TIGR01481	ccpA: catabolite control protein A	9.9e-46	PF13377	Peripla_BP_3	Periplasmic binding protein-like domain	7.5e-32	PF00532	Peripla_BP_1	Periplasmic binding proteins and sugar binding domain of LacI family	1.2e-24	TIGR02417	TIGR02417	fruct_sucro_rep: D-fructose-responsive transcription factor	7e-22	TIGR02405	TIGR02405	trehalos_R_Ecol: trehalose operon repressor	4e-19	PF00356	LacI	Bacterial regulatory proteins, lacI family	1.7e-16	PF13407	Peripla_BP_4	Periplasmic binding protein domain	1.4e-08
WP_136024950.1	Microbacterium sp. K27	NZ_SSDK01000042.1	WP_021199172.1	44625	45942	+	PF01547	SBP_bac_1	Bacterial extracellular solute-binding protein	2.8e-23	PF13416	SBP_bac_8	Bacterial extracellular solute-binding protein	1.5e-17	TIGR03851	TIGR03851	chitin_NgcE: carbohydrate ABC transporter, N-acetylglucosamine/diacetylchitobiose-binding protein	3.9e-10	TIGR03850	TIGR03850	bind_CPR_0540: carbohydrate ABC transporter substrate-binding protein, CPR_0540 family	6.5e-07
WP_136024950.1	Microbacterium sp. K27	NZ_SSDK01000042.1	WP_029267312.1	46045	47185	+	TIGR03262	TIGR03262	PhnU2: putative 2-aminoethylphosphonate ABC transporter, permease protein	3.5e-15	PF00528	BPD_transp_1	Binding-protein-dependent transport system inner membrane component	2.7e-14	TIGR02140	TIGR02140	permease_CysW: sulfate ABC transporter, permease protein CysW	5.4e-11	TIGR00969	TIGR00969	3a0106s02: sulfate ABC transporter, permease protein	1.5e-08	TIGR02141	TIGR02141	modB_ABC: molybdate ABC transporter, permease protein	3.2e-07	TIGR01581	TIGR01581	Mo_ABC_porter: NifC-like ABC-type porter	2.6e-05
WP_136024950.1	Microbacterium sp. K27	NZ_SSDK01000042.1	WP_021199170.1	47181	48144	+	PF00528	BPD_transp_1	Binding-protein-dependent transport system inner membrane component	2.9e-17	TIGR02141	TIGR02141	modB_ABC: molybdate ABC transporter, permease protein	6e-09	TIGR01581	TIGR01581	Mo_ABC_porter: NifC-like ABC-type porter	1.3e-08	TIGR03262	TIGR03262	PhnU2: putative 2-aminoethylphosphonate ABC transporter, permease protein	1.5e-08	TIGR03416	TIGR03416	ABC_choXWV_perm: choline ABC transporter, permease protein	5.3e-08	TIGR03226	TIGR03226	PhnU: 2-aminoethylphosphonate ABC transporter, permease protein	7.6e-07
WP_136024950.1	Microbacterium sp. K27	NZ_SSDK01000042.1	WP_029267310.1	48241	49618	+	TIGR01137	TIGR01137	cysta_beta: cystathionine beta-synthase	2.6e-180	TIGR01136	TIGR01136	cysKM: cysteine synthase	3.7e-95	TIGR01139	TIGR01139	cysK: cysteine synthase A	1.5e-88	TIGR01138	TIGR01138	cysM: cysteine synthase B	2.9e-79	TIGR03945	TIGR03945	PLP_SbnA_fam: 2,3-diaminopropionate biosynthesis protein SbnA	3.1e-77	PF00291	PALP	Pyridoxal-phosphate dependent enzyme	3.1e-69	PF00571	CBS	CBS domain	2.6e-08
WP_136024950.1	Microbacterium sp. K27	NZ_SSDK01000042.1	WP_029267308.1	49694	50849	+	PF01053	Cys_Met_Meta_PP	Cys/Met metabolism PLP-dependent enzyme	3.4e-142	TIGR01328	TIGR01328	met_gam_lyase: methionine gamma-lyase	2e-123	TIGR02080	TIGR02080	O_succ_thio_ly: O-succinylhomoserine (thiol)-lyase	1.6e-120	TIGR01329	TIGR01329	cysta_beta_ly_E: cystathionine beta-lyase	1.4e-109	TIGR01325	TIGR01325	O_suc_HS_sulf: O-succinylhomoserine sulfhydrylase	3.4e-102	TIGR01326	TIGR01326	OAH_OAS_sulfhy: O-acetylhomoserine aminocarboxypropyltransferase/cysteine synthase	3.7e-101	PF00155	Aminotran_1_2	Aminotransferase class I and II	5e-09	PF00266	Aminotran_5	Aminotransferase class-V	3.7e-07	PF06838	Met_gamma_lyase	Methionine gamma-lyase	3.9e-07	PF01041	DegT_DnrJ_EryC1	DegT/DnrJ/EryC1/StrS aminotransferase family	2e-05
WP_136024950.1	Microbacterium sp. K27	NZ_SSDK01000042.1	WP_205810497.1	51007	52408	+	TIGR00710	TIGR00710	efflux_Bcr_CflA: drug resistance transporter, Bcr/CflA subfamily	1.1e-81	PF07690	MFS_1	Major Facilitator Superfamily	3.3e-44	TIGR00880	TIGR00880	2_A_01_02: multidrug resistance protein	2.4e-23	TIGR00895	TIGR00895	2A0115: MFS transporter, aromatic acid:H+ symporter (AAHS) family	3.3e-16	TIGR00711	TIGR00711	efflux_EmrB: drug resistance MFS transporter, drug:H+ antiporter-2 (14 Spanner) (DHA2) family	1.2e-15	TIGR00898	TIGR00898	2A0119: cation transport protein	4.7e-12	PF00083	Sugar_tr	Sugar (and other) transporter	1.7e-07
WP_136024950.1	Microbacterium sp. K27	NZ_SSDK01000042.1	WP_021199165.1	52451	53069	+	PF01569	PAP2	PAP2 superfamily	1.4e-16	PF14378	PAP2_3	PAP2 superfamily	4.8e-09
WP_136024950.1	Microbacterium sp. K27	NZ_SSDK01000042.1	WP_136024947.1	53095	53698	+	PF00583	Acetyltransf_1	Acetyltransferase (GNAT) family	9.2e-12	TIGR01575	TIGR01575	rimI: ribosomal-protein-alanine acetyltransferase	1.2e-10	PF13302	Acetyltransf_3	Acetyltransferase (GNAT) domain	6.9e-09	PF13508	Acetyltransf_7	Acetyltransferase (GNAT) domain	9.1e-08	PF08445	FR47	FR47-like protein	9.6e-07	TIGR03448	TIGR03448	mycothiol_MshD: mycothiol synthase	2.1e-06	PF13673	Acetyltransf_10	Acetyltransferase (GNAT) domain	4.6e-06
WP_136024950.1	Microbacterium sp. K27	NZ_SSDK01000042.1	WP_136024948.1	54129	55206	+	Actino_DapB_RRE	Actino_DapB_RRE	-	2.2e-07
WP_136024950.1	Microbacterium sp. K27	NZ_SSDK01000042.1	WP_136024949.1	55205	56255	+	Actino_DapB_RRE	Actino_DapB_RRE	-	2.5e-13
WP_136024950.1	Microbacterium sp. K27	NZ_SSDK01000042.1	WP_136024950.1	56251	57505	+	PF00202	Aminotran_3	Aminotransferase class-III	8.8e-65	TIGR00508	TIGR00508	bioA: adenosylmethionine-8-amino-7-oxononanoate transaminase	8.3e-63	TIGR00707	TIGR00707	argD: transaminase, acetylornithine/succinylornithine family	1.4e-48	TIGR01885	TIGR01885	Orn_aminotrans: ornithine--oxo-acid transaminase	3.7e-37	TIGR03246	TIGR03246	arg_catab_astC: succinylornithine transaminase family	1.3e-34	TIGR03372	TIGR03372	putres_am_tran: putrescine aminotransferase	1e-31
WP_136024950.1	Microbacterium sp. K27	NZ_SSDK01000042.1	WP_136024951.1	57501	58689	+	PF00465	Fe-ADH	Iron-containing alcohol dehydrogenase	5.8e-24	TIGR03405	TIGR03405	Phn_Fe-ADH: phosphonate metabolism-associated iron-containing alcohol dehydrogenase	3.9e-10	PF01761	DHQ_synthase	3-dehydroquinate synthase	7.7e-05	PF13685	Fe-ADH_2	Iron-containing alcohol dehydrogenase	9.3e-05	TIGR01357	TIGR01357	aroB: 3-dehydroquinate synthase	0.00017	TIGR02638	TIGR02638	lactal_redase: lactaldehyde reductase	0.00066
WP_136024950.1	Microbacterium sp. K27	NZ_SSDK01000042.1	WP_136024952.1	59207	60035	+	PF13649	Methyltransf_25	Methyltransferase domain	1.9e-11	PF08241	Methyltransf_11	Methyltransferase domain	5.1e-09	TIGR02021	TIGR02021	BchM-ChlM: magnesium protoporphyrin O-methyltransferase	1.2e-07	TIGR02072	TIGR02072	BioC: malonyl-acyl carrier protein O-methyltransferase BioC	4.5e-07	PF00398	RrnaAD	Ribosomal RNA adenine dimethylase	1.3e-06	TIGR00755	TIGR00755	ksgA: ribosomal RNA small subunit methyltransferase A	3.3e-06	TIGR01983	TIGR01983	UbiG: 3-demethylubiquinone-9 3-O-methyltransferase	1.1e-05	TIGR01934	TIGR01934	MenG_MenH_UbiE: ubiquinone/menaquinone biosynthesis methyltransferase	1.4e-05	PF08242	Methyltransf_12	Methyltransferase domain	0.00014	PF05401	NodS	Nodulation protein S (NodS)	0.00041
WP_136024950.1	Microbacterium sp. K27	NZ_SSDK01000042.1	WP_136024953.1	60162	61752	+	Actino_DapP_RRE	Actino_DapP_RRE	-	1e-08
WP_136024950.1	Microbacterium sp. K27	NZ_SSDK01000042.1	WP_021199154.1	61732	62449	+	TIGR03740	TIGR03740	galliderm_ABC: lantibiotic protection ABC transporter, ATP-binding subunit	6e-56	TIGR01188	TIGR01188	drrA: daunorubicin resistance ABC transporter, ATP-binding protein	2.3e-46	TIGR03522	TIGR03522	GldA_ABC_ATP: gliding motility-associated ABC transporter ATP-binding subunit GldA	4.6e-40	TIGR01288	TIGR01288	nodI: nodulation ABC transporter NodI	1.1e-37	TIGR03864	TIGR03864	PQQ_ABC_ATP: ABC transporter, ATP-binding subunit, PQQ-dependent alcohol dehydrogenase system	3.4e-36	PF00005	ABC_tran	ABC transporter	2.6e-26	PF13304	AAA_21	AAA domain, putative AbiEii toxin, Type IV TA system	2.9e-16	PF13604	AAA_30	AAA domain	0.00012	PF13555	AAA_29	P-loop containing region of AAA domain	0.00042	PF13514	AAA_27	AAA domain	0.0005
WP_136024950.1	Microbacterium sp. K27	NZ_SSDK01000042.1	WP_136024954.1	62445	63174	+
WP_136024950.1	Microbacterium sp. K27	NZ_SSDK01000042.1	WP_136024955.1	63170	63932	+
WP_136024950.1	Microbacterium sp. K27	NZ_SSDK01000042.1	WP_029258727.1	63941	64832	+	PF17773	UPF0176_N	UPF0176 acylphosphatase like domain	8.7e-20	PF12368	Rhodanese_C	Rhodanase C-terminal	4.8e-12	PF00581	Rhodanese	Rhodanese-like domain	1.6e-05
WP_136024950.1	Microbacterium sp. K27	NZ_SSDK01000042.1	WP_136024956.1	67104	64836	-	PF01841	Transglut_core	Transglutaminase-like superfamily	1.4e-23
WP_136024950.1	Microbacterium sp. K27	NZ_SSDK01000042.1	WP_021199149.1	68281	67090	-	PF01882	DUF58	Protein of unknown function DUF58	4.4e-19
WP_136024950.1	Microbacterium sp. K27	NZ_SSDK01000042.1	WP_136024957.1	69282	68292	-	PF07726	AAA_3	ATPase family associated with various cellular activities (AAA)	1.1e-62	PF17863	AAA_lid_2	AAA lid domain	5.6e-20	TIGR02031	TIGR02031	BchD-ChlD: magnesium chelatase ATPase subunit D	1.4e-14	PF07728	AAA_5	AAA domain (dynein-related subfamily)	2e-13	TIGR02442	TIGR02442	Cob-chelat-sub: cobaltochelatase subunit	2.4e-11	TIGR02640	TIGR02640	gas_vesic_GvpN: gas vesicle protein GvpN	1e-08	PF00004	AAA	ATPase family associated with various cellular activities (AAA)	1.3e-06	PF01078	Mg_chelatase	Magnesium chelatase, subunit ChlI	1.8e-05	TIGR00635	TIGR00635	ruvB: Holliday junction DNA helicase RuvB	7.1e-05	TIGR02030	TIGR02030	BchI-ChlI: magnesium chelatase ATPase subunit I	0.00017
WP_136024950.1	Microbacterium sp. K27	NZ_SSDK01000042.1	WP_136024958.1	69605	70217	+	PF01694	Rhomboid	Rhomboid family	5.9e-21	TIGR03902	TIGR03902	rhom_GG_sort: rhombosortase	1.7e-10
WP_136024950.1	Microbacterium sp. K27	NZ_SSDK01000042.1	WP_136024959.1	70213	70933	+
WP_136024950.1	Microbacterium sp. K27	NZ_SSDK01000042.1	WP_136024960.1	70998	73131	+	PF01515	PTA_PTB	Phosphate acetyl/butaryl transferase	2.7e-126	TIGR00651	TIGR00651	pta: phosphate acetyltransferase	8.4e-122	PF07085	DRTGG	DRTGG domain	9e-22	PF13500	AAA_26	AAA domain	1.3e-21	TIGR02706	TIGR02706	P_butyryltrans: phosphate butyryltransferase	5.5e-17	TIGR02709	TIGR02709	branched_ptb: branched-chain phosphotransacylase	1.7e-08
WP_136024950.1	Microbacterium sp. K27	NZ_SSDK01000042.1	WP_136024961.1	73127	74348	+	PF00871	Acetate_kinase	Acetokinase family	9.9e-131	TIGR00016	TIGR00016	ackA: acetate kinase	5.3e-127	TIGR02707	TIGR02707	butyr_kinase: butyrate kinase	2.9e-17
WP_136024950.1	Microbacterium sp. K27	NZ_SSDK01000042.1	WP_136024962.1	74460	75219	+	TIGR02009	TIGR02009	PGMB-YQAB-SF: beta-phosphoglucomutase family hydrolase	1.5e-42	TIGR01990	TIGR01990	bPGM: beta-phosphoglucomutase	1.1e-26	PF13419	HAD_2	Haloacid dehalogenase-like hydrolase	7.3e-17	TIGR01509	TIGR01509	HAD-SF-IA-v3: HAD hydrolase, family IA, variant 3	3.1e-14	PF00702	Hydrolase	haloacid dehalogenase-like hydrolase	3.1e-11	TIGR01454	TIGR01454	AHBA_synth_RP: AHBA synthesis associated protein	4.5e-10	TIGR02253	TIGR02253	CTE7: HAD hydrolase, TIGR02253 family	8.1e-10	PF13242	Hydrolase_like	HAD-hyrolase-like	5.1e-05	PF12710	HAD	haloacid dehalogenase-like hydrolase	0.00094
WP_136040758.1	Microbacterium sp. K22	NZ_SSDI01000113.1	WP_136040733.1	4507	3748	-	TIGR02009	TIGR02009	PGMB-YQAB-SF: beta-phosphoglucomutase family hydrolase	1.9e-45	TIGR01990	TIGR01990	bPGM: beta-phosphoglucomutase	1.1e-28	PF13419	HAD_2	Haloacid dehalogenase-like hydrolase	1.9e-18	TIGR01509	TIGR01509	HAD-SF-IA-v3: HAD hydrolase, family IA, variant 3	3.3e-14	PF00702	Hydrolase	haloacid dehalogenase-like hydrolase	1.2e-11	TIGR01449	TIGR01449	PGP_bact: phosphoglycolate phosphatase, bacterial	1.6e-11	TIGR01454	TIGR01454	AHBA_synth_RP: AHBA synthesis associated protein	7.2e-11	PF13242	Hydrolase_like	HAD-hyrolase-like	4.5e-06	PF12710	HAD	haloacid dehalogenase-like hydrolase	1.6e-05
WP_136040758.1	Microbacterium sp. K22	NZ_SSDI01000113.1	WP_136040735.1	5828	4607	-	PF00871	Acetate_kinase	Acetokinase family	2.2e-130	TIGR00016	TIGR00016	ackA: acetate kinase	2.8e-128	TIGR02707	TIGR02707	butyr_kinase: butyrate kinase	1.4e-17
WP_136040758.1	Microbacterium sp. K22	NZ_SSDI01000113.1	WP_136040737.1	7942	5824	-	PF01515	PTA_PTB	Phosphate acetyl/butaryl transferase	1.4e-125	TIGR00651	TIGR00651	pta: phosphate acetyltransferase	4.7e-120	PF07085	DRTGG	DRTGG domain	1.1e-21	PF13500	AAA_26	AAA domain	4.9e-21	TIGR02706	TIGR02706	P_butyryltrans: phosphate butyryltransferase	1.9e-16	TIGR02709	TIGR02709	branched_ptb: branched-chain phosphotransacylase	5e-08
WP_136040758.1	Microbacterium sp. K22	NZ_SSDI01000113.1	WP_168429619.1	8706	8007	-
WP_136040758.1	Microbacterium sp. K22	NZ_SSDI01000113.1	WP_136040739.1	9314	8702	-	PF01694	Rhomboid	Rhomboid family	1.5e-21	TIGR03902	TIGR03902	rhom_GG_sort: rhombosortase	3.4e-10
WP_136040758.1	Microbacterium sp. K22	NZ_SSDI01000113.1	WP_136040742.1	9616	10606	+	PF07726	AAA_3	ATPase family associated with various cellular activities (AAA)	1.3e-62	PF17863	AAA_lid_2	AAA lid domain	7.9e-20	TIGR02031	TIGR02031	BchD-ChlD: magnesium chelatase ATPase subunit D	1.6e-14	PF07728	AAA_5	AAA domain (dynein-related subfamily)	2.2e-13	TIGR02442	TIGR02442	Cob-chelat-sub: cobaltochelatase subunit	6.3e-11	TIGR02640	TIGR02640	gas_vesic_GvpN: gas vesicle protein GvpN	1.7e-08	PF00004	AAA	ATPase family associated with various cellular activities (AAA)	1.1e-06	PF01078	Mg_chelatase	Magnesium chelatase, subunit ChlI	1e-05	TIGR00635	TIGR00635	ruvB: Holliday junction DNA helicase RuvB	6.8e-05	TIGR02030	TIGR02030	BchI-ChlI: magnesium chelatase ATPase subunit I	0.00027
WP_136040758.1	Microbacterium sp. K22	NZ_SSDI01000113.1	WP_136040744.1	10617	11808	+	PF01882	DUF58	Protein of unknown function DUF58	8.6e-19
WP_136040758.1	Microbacterium sp. K22	NZ_SSDI01000113.1	WP_136040746.1	11794	14062	+	PF01841	Transglut_core	Transglutaminase-like superfamily	8e-25
WP_136040758.1	Microbacterium sp. K22	NZ_SSDI01000113.1	WP_136040748.1	14991	14100	-	PF17773	UPF0176_N	UPF0176 acylphosphatase like domain	1.8e-19	PF12368	Rhodanese_C	Rhodanase C-terminal	1e-12	PF00581	Rhodanese	Rhodanese-like domain	9.3e-06
WP_136040758.1	Microbacterium sp. K22	NZ_SSDI01000113.1	WP_136040749.1	15777	15042	-
WP_136040758.1	Microbacterium sp. K22	NZ_SSDI01000113.1	WP_136040750.1	16502	15773	-
WP_136040758.1	Microbacterium sp. K22	NZ_SSDI01000113.1	WP_136040751.1	17215	16498	-	TIGR03740	TIGR03740	galliderm_ABC: lantibiotic protection ABC transporter, ATP-binding subunit	6.8e-56	TIGR01188	TIGR01188	drrA: daunorubicin resistance ABC transporter, ATP-binding protein	5.2e-45	TIGR03522	TIGR03522	GldA_ABC_ATP: gliding motility-associated ABC transporter ATP-binding subunit GldA	1.7e-40	TIGR01288	TIGR01288	nodI: nodulation ABC transporter NodI	9.8e-35	TIGR03864	TIGR03864	PQQ_ABC_ATP: ABC transporter, ATP-binding subunit, PQQ-dependent alcohol dehydrogenase system	1.6e-34	PF00005	ABC_tran	ABC transporter	4.6e-25	PF13304	AAA_21	AAA domain, putative AbiEii toxin, Type IV TA system	3e-13
WP_136040758.1	Microbacterium sp. K22	NZ_SSDI01000113.1	WP_136040753.1	18785	17228	-	Actino_DapP_RRE	Actino_DapP_RRE	-	1.1e-11
WP_136040758.1	Microbacterium sp. K22	NZ_SSDI01000113.1	WP_136040755.1	19716	18888	-	PF13649	Methyltransf_25	Methyltransferase domain	4.5e-13	PF08241	Methyltransf_11	Methyltransferase domain	3.8e-10	TIGR02072	TIGR02072	BioC: malonyl-acyl carrier protein O-methyltransferase BioC	1.1e-07	TIGR02021	TIGR02021	BchM-ChlM: magnesium protoporphyrin O-methyltransferase	1.7e-07	PF05401	NodS	Nodulation protein S (NodS)	1.1e-06	PF08242	Methyltransf_12	Methyltransferase domain	1.5e-06	TIGR01934	TIGR01934	MenG_MenH_UbiE: ubiquinone/menaquinone biosynthesis methyltransferase	6.9e-06	PF03848	TehB	Tellurite resistance protein TehB	1.7e-05	TIGR00477	TIGR00477	tehB: tellurite resistance protein TehB	5.3e-05	TIGR01983	TIGR01983	UbiG: 3-demethylubiquinone-9 3-O-methyltransferase	0.0001
WP_136040758.1	Microbacterium sp. K22	NZ_SSDI01000113.1	WP_136040757.1	21425	20237	-	PF00465	Fe-ADH	Iron-containing alcohol dehydrogenase	9.9e-25	TIGR03405	TIGR03405	Phn_Fe-ADH: phosphonate metabolism-associated iron-containing alcohol dehydrogenase	1.9e-08	PF13685	Fe-ADH_2	Iron-containing alcohol dehydrogenase	0.00018	TIGR02638	TIGR02638	lactal_redase: lactaldehyde reductase	0.00036
WP_136040758.1	Microbacterium sp. K22	NZ_SSDI01000113.1	WP_136040758.1	22681	21421	-	PF00202	Aminotran_3	Aminotransferase class-III	1.7e-63	TIGR00508	TIGR00508	bioA: adenosylmethionine-8-amino-7-oxononanoate transaminase	3.2e-61	TIGR00707	TIGR00707	argD: transaminase, acetylornithine/succinylornithine family	3.4e-47	TIGR03246	TIGR03246	arg_catab_astC: succinylornithine transaminase family	3e-34	TIGR01885	TIGR01885	Orn_aminotrans: ornithine--oxo-acid transaminase	3.7e-33	TIGR00700	TIGR00700	GABAtrnsam: 4-aminobutyrate transaminase	1.9e-30
WP_136040758.1	Microbacterium sp. K22	NZ_SSDI01000113.1	WP_136040760.1	23730	22677	-	Actino_DapB_RRE	Actino_DapB_RRE	-	7.1e-21
WP_136040758.1	Microbacterium sp. K22	NZ_SSDI01000113.1	WP_136040762.1	24803	23726	-	Actino_DapB_RRE	Actino_DapB_RRE	-	7.9e-11
WP_136040758.1	Microbacterium sp. K22	NZ_SSDI01000113.1	WP_136040764.1	25856	25253	-	PF00583	Acetyltransf_1	Acetyltransferase (GNAT) family	2.5e-11	TIGR01575	TIGR01575	rimI: ribosomal-protein-alanine acetyltransferase	7.7e-10	PF13508	Acetyltransf_7	Acetyltransferase (GNAT) domain	9.1e-07	PF13302	Acetyltransf_3	Acetyltransferase (GNAT) domain	7.2e-06	PF13673	Acetyltransf_10	Acetyltransferase (GNAT) domain	1.9e-05	TIGR03448	TIGR03448	mycothiol_MshD: mycothiol synthase	2e-05	PF08445	FR47	FR47-like protein	4.2e-05
WP_136040758.1	Microbacterium sp. K22	NZ_SSDI01000113.1	WP_136040776.1	26502	25905	-	PF01569	PAP2	PAP2 superfamily	7.9e-16	PF14378	PAP2_3	PAP2 superfamily	1.7e-09
WP_136040758.1	Microbacterium sp. K22	NZ_SSDI01000113.1	WP_205820210.1	27940	26545	-	TIGR00710	TIGR00710	efflux_Bcr_CflA: drug resistance transporter, Bcr/CflA subfamily	1.1e-83	PF07690	MFS_1	Major Facilitator Superfamily	8.3e-46	TIGR00880	TIGR00880	2_A_01_02: multidrug resistance protein	8e-24	TIGR00711	TIGR00711	efflux_EmrB: drug resistance MFS transporter, drug:H+ antiporter-2 (14 Spanner) (DHA2) family	1.4e-16	TIGR00895	TIGR00895	2A0115: MFS transporter, aromatic acid:H+ symporter (AAHS) family	2.3e-16	TIGR00893	TIGR00893	2A0114: D-galactonate transporter	6.1e-14	PF00083	Sugar_tr	Sugar (and other) transporter	9.2e-08	PF06609	TRI12	Fungal trichothecene efflux pump (TRI12)	0.00012
WP_136040758.1	Microbacterium sp. K22	NZ_SSDI01000113.1	WP_136040765.1	29254	28099	-	PF01053	Cys_Met_Meta_PP	Cys/Met metabolism PLP-dependent enzyme	1.3e-142	TIGR01328	TIGR01328	met_gam_lyase: methionine gamma-lyase	8.8e-123	TIGR02080	TIGR02080	O_succ_thio_ly: O-succinylhomoserine (thiol)-lyase	5.9e-121	TIGR01329	TIGR01329	cysta_beta_ly_E: cystathionine beta-lyase	5.8e-110	TIGR01325	TIGR01325	O_suc_HS_sulf: O-succinylhomoserine sulfhydrylase	1.7e-102	TIGR01326	TIGR01326	OAH_OAS_sulfhy: O-acetylhomoserine aminocarboxypropyltransferase/cysteine synthase	1.2e-100	PF00155	Aminotran_1_2	Aminotransferase class I and II	9.1e-08	PF00266	Aminotran_5	Aminotransferase class-V	3.4e-07	PF06838	Met_gamma_lyase	Methionine gamma-lyase	2.3e-06	PF01041	DegT_DnrJ_EryC1	DegT/DnrJ/EryC1/StrS aminotransferase family	1.8e-05
WP_136040758.1	Microbacterium sp. K22	NZ_SSDI01000113.1	WP_136040767.1	30702	29325	-	TIGR01137	TIGR01137	cysta_beta: cystathionine beta-synthase	4.2e-181	TIGR01136	TIGR01136	cysKM: cysteine synthase	3.7e-94	TIGR01139	TIGR01139	cysK: cysteine synthase A	9.1e-88	TIGR01138	TIGR01138	cysM: cysteine synthase B	5.4e-79	TIGR03945	TIGR03945	PLP_SbnA_fam: 2,3-diaminopropionate biosynthesis protein SbnA	3.5e-77	PF00291	PALP	Pyridoxal-phosphate dependent enzyme	4.4e-69	PF00571	CBS	CBS domain	2.6e-08
WP_136040758.1	Microbacterium sp. K22	NZ_SSDI01000113.1	WP_136040768.1	31757	30797	-	PF00528	BPD_transp_1	Binding-protein-dependent transport system inner membrane component	3.5e-16	TIGR01581	TIGR01581	Mo_ABC_porter: NifC-like ABC-type porter	5.1e-11	TIGR02141	TIGR02141	modB_ABC: molybdate ABC transporter, permease protein	3.3e-09	TIGR03416	TIGR03416	ABC_choXWV_perm: choline ABC transporter, permease protein	9.4e-08	TIGR03262	TIGR03262	PhnU2: putative 2-aminoethylphosphonate ABC transporter, permease protein	1e-07	TIGR03226	TIGR03226	PhnU: 2-aminoethylphosphonate ABC transporter, permease protein	3.4e-06
WP_136040758.1	Microbacterium sp. K22	NZ_SSDI01000113.1	WP_136040770.1	32893	31753	-	TIGR03262	TIGR03262	PhnU2: putative 2-aminoethylphosphonate ABC transporter, permease protein	1.1e-16	PF00528	BPD_transp_1	Binding-protein-dependent transport system inner membrane component	7.6e-14	TIGR02140	TIGR02140	permease_CysW: sulfate ABC transporter, permease protein CysW	1.4e-09	TIGR00969	TIGR00969	3a0106s02: sulfate ABC transporter, permease protein	9.3e-09	TIGR01581	TIGR01581	Mo_ABC_porter: NifC-like ABC-type porter	1.1e-06	TIGR02139	TIGR02139	permease_CysT: sulfate ABC transporter, permease protein CysT	2.2e-05
WP_136040758.1	Microbacterium sp. K22	NZ_SSDI01000113.1	WP_136040771.1	34313	32996	-	PF01547	SBP_bac_1	Bacterial extracellular solute-binding protein	5.8e-24	PF13416	SBP_bac_8	Bacterial extracellular solute-binding protein	1.3e-19	TIGR03851	TIGR03851	chitin_NgcE: carbohydrate ABC transporter, N-acetylglucosamine/diacetylchitobiose-binding protein	7.2e-13	TIGR03850	TIGR03850	bind_CPR_0540: carbohydrate ABC transporter substrate-binding protein, CPR_0540 family	3.8e-08
WP_136040758.1	Microbacterium sp. K22	NZ_SSDI01000113.1	WP_136040772.1	34601	35606	+	TIGR01481	TIGR01481	ccpA: catabolite control protein A	2.2e-42	PF13377	Peripla_BP_3	Periplasmic binding protein-like domain	1.5e-30	PF00532	Peripla_BP_1	Periplasmic binding proteins and sugar binding domain of LacI family	3.7e-23	TIGR02417	TIGR02417	fruct_sucro_rep: D-fructose-responsive transcription factor	1e-21	TIGR02405	TIGR02405	trehalos_R_Ecol: trehalose operon repressor	4.5e-18	PF00356	LacI	Bacterial regulatory proteins, lacI family	1.3e-16	PF13407	Peripla_BP_4	Periplasmic binding protein domain	1.8e-07
WP_136040758.1	Microbacterium sp. K22	NZ_SSDI01000113.1	WP_029261007.1	36070	35686	-	TIGR00855	TIGR00855	L12: ribosomal protein bL12	3.4e-44	PF00542	Ribosomal_L12	Ribosomal protein L7/L12 C-terminal domain	7.6e-28	PF16320	Ribosomal_L12_N	Ribosomal protein L7/L12 dimerisation domain	3.8e-18
WP_136040758.1	Microbacterium sp. K22	NZ_SSDI01000113.1	WP_029261006.1	36607	36118	-	PF00466	Ribosomal_L10	Ribosomal protein L10	1.9e-27
WP_136052569.1	Microbacterium sp. K36	NZ_SSDN01000095.1	WP_136052558.1	629	20	-	PF01694	Rhomboid	Rhomboid family	3.2e-21	TIGR03902	TIGR03902	rhom_GG_sort: rhombosortase	5.4e-10
WP_136052569.1	Microbacterium sp. K36	NZ_SSDN01000095.1	WP_136052559.1	890	1880	+	PF07726	AAA_3	ATPase family associated with various cellular activities (AAA)	5.3e-63	PF17863	AAA_lid_2	AAA lid domain	2.1e-20	TIGR02031	TIGR02031	BchD-ChlD: magnesium chelatase ATPase subunit D	3.5e-15	PF07728	AAA_5	AAA domain (dynein-related subfamily)	3e-13	TIGR02442	TIGR02442	Cob-chelat-sub: cobaltochelatase subunit	1.1e-11	TIGR02640	TIGR02640	gas_vesic_GvpN: gas vesicle protein GvpN	1.5e-08	PF00004	AAA	ATPase family associated with various cellular activities (AAA)	2.2e-06	PF01078	Mg_chelatase	Magnesium chelatase, subunit ChlI	3e-06	TIGR00635	TIGR00635	ruvB: Holliday junction DNA helicase RuvB	1e-05	TIGR02030	TIGR02030	BchI-ChlI: magnesium chelatase ATPase subunit I	8.8e-05
WP_136052569.1	Microbacterium sp. K36	NZ_SSDN01000095.1	WP_136052560.1	1890	3081	+	PF01882	DUF58	Protein of unknown function DUF58	3.3e-19
WP_136052569.1	Microbacterium sp. K36	NZ_SSDN01000095.1	WP_136052561.1	3067	5335	+	PF01841	Transglut_core	Transglutaminase-like superfamily	2.3e-23
WP_136052569.1	Microbacterium sp. K36	NZ_SSDN01000095.1	WP_136052562.1	6262	5353	-	PF17773	UPF0176_N	UPF0176 acylphosphatase like domain	4.3e-19	PF12368	Rhodanese_C	Rhodanase C-terminal	5.4e-11	PF00581	Rhodanese	Rhodanese-like domain	0.00033
WP_136052569.1	Microbacterium sp. K36	NZ_SSDN01000095.1	WP_136052563.1	7023	6291	-
WP_136052569.1	Microbacterium sp. K36	NZ_SSDN01000095.1	WP_136052564.1	7748	7019	-
WP_136052569.1	Microbacterium sp. K36	NZ_SSDN01000095.1	WP_136052565.1	8467	7744	-	TIGR03740	TIGR03740	galliderm_ABC: lantibiotic protection ABC transporter, ATP-binding subunit	2.9e-55	TIGR01188	TIGR01188	drrA: daunorubicin resistance ABC transporter, ATP-binding protein	2.7e-46	TIGR03522	TIGR03522	GldA_ABC_ATP: gliding motility-associated ABC transporter ATP-binding subunit GldA	4.8e-41	TIGR01288	TIGR01288	nodI: nodulation ABC transporter NodI	4.3e-35	TIGR03864	TIGR03864	PQQ_ABC_ATP: ABC transporter, ATP-binding subunit, PQQ-dependent alcohol dehydrogenase system	1.5e-33	PF00005	ABC_tran	ABC transporter	1.3e-26	PF13304	AAA_21	AAA domain, putative AbiEii toxin, Type IV TA system	4.5e-15	PF13401	AAA_22	AAA domain	0.00095
WP_136052569.1	Microbacterium sp. K36	NZ_SSDN01000095.1	WP_136052566.1	10149	8463	-	Actino_DapP_RRE	Actino_DapP_RRE	-	2.8e-31
WP_136052569.1	Microbacterium sp. K36	NZ_SSDN01000095.1	WP_136052567.1	10958	10145	-	PF13649	Methyltransf_25	Methyltransferase domain	1.5e-13	PF08241	Methyltransf_11	Methyltransferase domain	2.1e-10	TIGR02021	TIGR02021	BchM-ChlM: magnesium protoporphyrin O-methyltransferase	7.4e-08	TIGR02072	TIGR02072	BioC: malonyl-acyl carrier protein O-methyltransferase BioC	3.8e-06	PF03848	TehB	Tellurite resistance protein TehB	6.9e-06	TIGR01934	TIGR01934	MenG_MenH_UbiE: ubiquinone/menaquinone biosynthesis methyltransferase	1.1e-05	PF13489	Methyltransf_23	Methyltransferase domain	1.9e-05	TIGR00477	TIGR00477	tehB: tellurite resistance protein TehB	3.6e-05	TIGR01983	TIGR01983	UbiG: 3-demethylubiquinone-9 3-O-methyltransferase	0.00013	PF08242	Methyltransf_12	Methyltransferase domain	0.00045
WP_136052569.1	Microbacterium sp. K36	NZ_SSDN01000095.1	WP_136052568.1	12638	11465	-	PF00465	Fe-ADH	Iron-containing alcohol dehydrogenase	3e-22	TIGR03405	TIGR03405	Phn_Fe-ADH: phosphonate metabolism-associated iron-containing alcohol dehydrogenase	1.6e-09	TIGR02638	TIGR02638	lactal_redase: lactaldehyde reductase	5.9e-05
WP_136052569.1	Microbacterium sp. K36	NZ_SSDN01000095.1	WP_136052569.1	13894	12634	-	PF00202	Aminotran_3	Aminotransferase class-III	4.1e-61	TIGR00508	TIGR00508	bioA: adenosylmethionine-8-amino-7-oxononanoate transaminase	9.3e-61	TIGR00707	TIGR00707	argD: transaminase, acetylornithine/succinylornithine family	7e-48	TIGR03246	TIGR03246	arg_catab_astC: succinylornithine transaminase family	1.9e-36	TIGR01885	TIGR01885	Orn_aminotrans: ornithine--oxo-acid transaminase	6.3e-33	TIGR00700	TIGR00700	GABAtrnsam: 4-aminobutyrate transaminase	9.3e-32
WP_136052569.1	Microbacterium sp. K36	NZ_SSDN01000095.1	WP_136052570.1	14958	13890	-	Actino_DapB_RRE	Actino_DapB_RRE	-	2.2e-29
WP_136052569.1	Microbacterium sp. K36	NZ_SSDN01000095.1	WP_136052571.1	15866	15263	-	PF00583	Acetyltransf_1	Acetyltransferase (GNAT) family	9.6e-11	TIGR01575	TIGR01575	rimI: ribosomal-protein-alanine acetyltransferase	6.4e-09	PF13302	Acetyltransf_3	Acetyltransferase (GNAT) domain	3.6e-07	PF13508	Acetyltransf_7	Acetyltransferase (GNAT) domain	4e-06	TIGR03448	TIGR03448	mycothiol_MshD: mycothiol synthase	5.4e-06	PF08445	FR47	FR47-like protein	1.6e-05	PF13673	Acetyltransf_10	Acetyltransferase (GNAT) domain	6.1e-05
WP_136052569.1	Microbacterium sp. K36	NZ_SSDN01000095.1	WP_025104234.1	16514	15884	-	PF01569	PAP2	PAP2 superfamily	9.2e-17	PF14378	PAP2_3	PAP2 superfamily	7e-08
WP_136052569.1	Microbacterium sp. K36	NZ_SSDN01000095.1	WP_136052572.1	17734	16573	-	PF01053	Cys_Met_Meta_PP	Cys/Met metabolism PLP-dependent enzyme	2.7e-140	TIGR01328	TIGR01328	met_gam_lyase: methionine gamma-lyase	3.8e-120	TIGR02080	TIGR02080	O_succ_thio_ly: O-succinylhomoserine (thiol)-lyase	8.8e-119	TIGR01329	TIGR01329	cysta_beta_ly_E: cystathionine beta-lyase	2.3e-109	TIGR01325	TIGR01325	O_suc_HS_sulf: O-succinylhomoserine sulfhydrylase	2.4e-102	TIGR01326	TIGR01326	OAH_OAS_sulfhy: O-acetylhomoserine aminocarboxypropyltransferase/cysteine synthase	4.1e-96	PF06838	Met_gamma_lyase	Methionine gamma-lyase	7.1e-07	PF00266	Aminotran_5	Aminotransferase class-V	1.6e-06	PF00155	Aminotran_1_2	Aminotransferase class I and II	6.7e-06
WP_136052569.1	Microbacterium sp. K36	NZ_SSDN01000095.1	WP_136052573.1	19159	17788	-	TIGR01137	TIGR01137	cysta_beta: cystathionine beta-synthase	7.4e-179	TIGR01136	TIGR01136	cysKM: cysteine synthase	8.8e-95	TIGR01139	TIGR01139	cysK: cysteine synthase A	4.8e-88	TIGR01138	TIGR01138	cysM: cysteine synthase B	9.7e-79	TIGR03945	TIGR03945	PLP_SbnA_fam: 2,3-diaminopropionate biosynthesis protein SbnA	2.4e-77	PF00291	PALP	Pyridoxal-phosphate dependent enzyme	2.9e-69	PF00571	CBS	CBS domain	1.2e-07
WP_136052569.1	Microbacterium sp. K36	NZ_SSDN01000095.1	WP_025104231.1	20268	19299	-	PF00528	BPD_transp_1	Binding-protein-dependent transport system inner membrane component	1.3e-18	TIGR01581	TIGR01581	Mo_ABC_porter: NifC-like ABC-type porter	1.3e-11	TIGR02141	TIGR02141	modB_ABC: molybdate ABC transporter, permease protein	3.5e-10	TIGR03262	TIGR03262	PhnU2: putative 2-aminoethylphosphonate ABC transporter, permease protein	3.9e-08	TIGR02139	TIGR02139	permease_CysT: sulfate ABC transporter, permease protein CysT	9.1e-08	TIGR00969	TIGR00969	3a0106s02: sulfate ABC transporter, permease protein	7e-07
WP_136052569.1	Microbacterium sp. K36	NZ_SSDN01000095.1	WP_136052574.1	21605	20267	-	TIGR03262	TIGR03262	PhnU2: putative 2-aminoethylphosphonate ABC transporter, permease protein	1.7e-14	TIGR02140	TIGR02140	permease_CysW: sulfate ABC transporter, permease protein CysW	5.3e-14	TIGR00969	TIGR00969	3a0106s02: sulfate ABC transporter, permease protein	3.2e-13	PF00528	BPD_transp_1	Binding-protein-dependent transport system inner membrane component	5.5e-13	TIGR02139	TIGR02139	permease_CysT: sulfate ABC transporter, permease protein CysT	3.7e-07
WP_136052569.1	Microbacterium sp. K36	NZ_SSDN01000095.1	WP_136052575.1	23045	21716	-	PF01547	SBP_bac_1	Bacterial extracellular solute-binding protein	2.9e-21	PF13416	SBP_bac_8	Bacterial extracellular solute-binding protein	1.6e-16	TIGR03850	TIGR03850	bind_CPR_0540: carbohydrate ABC transporter substrate-binding protein, CPR_0540 family	1.1e-14	TIGR03851	TIGR03851	chitin_NgcE: carbohydrate ABC transporter, N-acetylglucosamine/diacetylchitobiose-binding protein	3.6e-10
WP_136052569.1	Microbacterium sp. K36	NZ_SSDN01000095.1	WP_136052576.1	23328	24333	+	TIGR01481	TIGR01481	ccpA: catabolite control protein A	2.6e-42	PF13377	Peripla_BP_3	Periplasmic binding protein-like domain	1.1e-33	PF00532	Peripla_BP_1	Periplasmic binding proteins and sugar binding domain of LacI family	4.3e-23	TIGR02405	TIGR02405	trehalos_R_Ecol: trehalose operon repressor	1.8e-19	TIGR02417	TIGR02417	fruct_sucro_rep: D-fructose-responsive transcription factor	3.4e-19	PF00356	LacI	Bacterial regulatory proteins, lacI family	6.8e-17	PF13407	Peripla_BP_4	Periplasmic binding protein domain	1.4e-07
WP_136052569.1	Microbacterium sp. K36	NZ_SSDN01000095.1	WP_025104227.1	24783	24399	-	TIGR00855	TIGR00855	L12: ribosomal protein bL12	3.8e-44	PF00542	Ribosomal_L12	Ribosomal protein L7/L12 C-terminal domain	9.5e-28	PF16320	Ribosomal_L12_N	Ribosomal protein L7/L12 dimerisation domain	1e-17
WP_136052569.1	Microbacterium sp. K36	NZ_SSDN01000095.1	WP_025104226.1	25320	24831	-	PF00466	Ribosomal_L10	Ribosomal protein L10	1.3e-27
WP_136052569.1	Microbacterium sp. K36	NZ_SSDN01000095.1	WP_136052577.1	26621	25646	-
WP_136052569.1	Microbacterium sp. K36	NZ_SSDN01000095.1	WP_136052578.1	26858	27539	+	TIGR03033	TIGR03033	phage_rel_nuc: putative phage-type endonuclease	1.8e-07	PF09588	YqaJ	YqaJ-like viral recombinase domain	3.5e-07
WP_136052569.1	Microbacterium sp. K36	NZ_SSDN01000095.1	WP_205807997.1	28467	27582	-	TIGR03298	TIGR03298	argP: transcriptional regulator, ArgP family	5.5e-95	PF00126	HTH_1	Bacterial regulatory helix-turn-helix protein, lysR family	1.3e-15	TIGR03418	TIGR03418	chol_sulf_TF: putative choline sulfate-utilization transcription factor	1.4e-09	PF03466	LysR_substrate	LysR substrate binding domain	3.1e-09	TIGR02424	TIGR02424	TF_pcaQ: pca operon transcription factor PcaQ	3.1e-09	TIGR03339	TIGR03339	phn_lysR: aminoethylphosphonate catabolism associated LysR family transcriptional regulator	9.1e-09	TIGR02036	TIGR02036	dsdC: D-serine deaminase transcriptional activator	2.9e-06	PF12802	MarR_2	MarR family	0.00041	PF13556	HTH_30	PucR C-terminal helix-turn-helix domain	0.00071
WP_136052569.1	Microbacterium sp. K36	NZ_SSDN01000095.1	WP_136052580.1	28536	29190	+	TIGR00948	TIGR00948	2a75: L-lysine exporter	7.3e-66	PF01810	LysE	LysE type translocator	1.1e-46	TIGR00949	TIGR00949	2A76: homoserine/Threonine efflux protein	9.3e-07
WP_136599369.1	Rhizobium ipomoeae	NZ_STGV01000005.1	WP_136599355.1	29244	26124	-	TIGR01238	TIGR01238	D1pyr5carbox3: delta-1-pyrroline-5-carboxylate dehydrogenase	1.4e-189	PF00171	Aldedh	Aldehyde dehydrogenase family	2.7e-115	TIGR01237	TIGR01237	D1pyr5carbox2: putative delta-1-pyrroline-5-carboxylate dehydrogenase	1.8e-100	PF01619	Pro_dh	Proline dehydrogenase	2e-92	TIGR01236	TIGR01236	D1pyr5carbox1: 1-pyrroline-5-carboxylate dehydrogenase	3.5e-76	TIGR01780	TIGR01780	SSADH: succinate-semialdehyde dehydrogenase	2.7e-69	TIGR03240	TIGR03240	arg_catab_astD: succinylglutamate-semialdehyde dehydrogenase	4.1e-69	PF14850	Pro_dh-DNA_bdg	DNA-binding domain of Proline dehydrogenase	3.4e-40
WP_136599369.1	Rhizobium ipomoeae	NZ_STGV01000005.1	WP_136599356.1	29351	29816	+	PF01037	AsnC_trans_reg	Lrp/AsnC ligand binding domain	6.4e-21	PF13412	HTH_24	Winged helix-turn-helix DNA-binding	1.1e-18	PF13404	HTH_AsnC-type	AsnC-type helix-turn-helix domain	9.9e-16	PF01047	MarR	MarR family	1.3e-06	PF12802	MarR_2	MarR family	5.5e-05	TIGR01884	TIGR01884	cas_HTH: CRISPR locus-related DNA-binding protein	0.00024
WP_136599369.1	Rhizobium ipomoeae	NZ_STGV01000005.1	WP_136599686.1	29991	30684	+	PF00196	GerE	Bacterial regulatory proteins, luxR family	7.4e-18	TIGR03020	TIGR03020	EpsA: transcriptional regulator EpsA	1.6e-17	PF03472	Autoind_bind	Autoinducer binding domain	2.3e-17	TIGR03541	TIGR03541	reg_near_HchA: LuxR family transcriptional regulatory, chaperone HchA-associated	3.1e-15	TIGR02937	TIGR02937	sigma70-ECF: RNA polymerase sigma factor, sigma-70 family	0.00073
WP_136599369.1	Rhizobium ipomoeae	NZ_STGV01000005.1	WP_136599357.1	31861	30751	-	PF10095	DUF2333	Uncharacterized protein conserved in bacteria (DUF2333)	2.6e-21
WP_136599369.1	Rhizobium ipomoeae	NZ_STGV01000005.1	WP_136599358.1	33152	31853	-
WP_136599369.1	Rhizobium ipomoeae	NZ_STGV01000005.1	WP_136599359.1	35070	33156	-	PF00004	AAA	ATPase family associated with various cellular activities (AAA)	3.3e-09
WP_136599369.1	Rhizobium ipomoeae	NZ_STGV01000005.1	WP_136599360.1	36222	35073	-
WP_136599369.1	Rhizobium ipomoeae	NZ_STGV01000005.1	WP_136599361.1	37160	36269	-	PF01145	Band_7	SPFH domain / Band 7 family	1.5e-28	TIGR01932	TIGR01932	hflC: HflC protein	2.6e-14	TIGR01933	TIGR01933	hflK: HflK protein	4.7e-14
WP_136599369.1	Rhizobium ipomoeae	NZ_STGV01000005.1	WP_136599362.1	38286	37197	-
WP_136599369.1	Rhizobium ipomoeae	NZ_STGV01000005.1	WP_136599363.1	38882	38495	-	PF00034	Cytochrom_C	Cytochrome c	2.3e-06	TIGR02603	TIGR02603	CxxCH_TIGR02603: putative heme-binding domain	2.4e-06	TIGR04485	TIGR04485	thiosulf_SoxX: sulfur oxidation c-type cytochrome SoxX	0.00037
WP_136599369.1	Rhizobium ipomoeae	NZ_STGV01000005.1	WP_136599364.1	39148	40105	+	TIGR03414	TIGR03414	ABC_choline_bnd: choline ABC transporter, periplasmic binding protein	2.1e-142	PF04069	OpuAC	Substrate binding domain of ABC-type glycine betaine transport system	6.8e-53
WP_136599369.1	Rhizobium ipomoeae	NZ_STGV01000005.1	WP_136599365.1	40197	41067	+	TIGR03416	TIGR03416	ABC_choXWV_perm: choline ABC transporter, permease protein	1.5e-125	PF00528	BPD_transp_1	Binding-protein-dependent transport system inner membrane component	1.4e-22	TIGR01097	TIGR01097	PhnE: phosphonate ABC transporter, permease protein PhnE	2.1e-18	TIGR01183	TIGR01183	ntrB: nitrate ABC transporter, permease protein	1.7e-07	TIGR03226	TIGR03226	PhnU: 2-aminoethylphosphonate ABC transporter, permease protein	3.7e-07	TIGR00974	TIGR00974	3a0107s02c: phosphate ABC transporter, permease protein PstA	5.1e-07
WP_136599369.1	Rhizobium ipomoeae	NZ_STGV01000005.1	WP_136599366.1	41063	42110	+	TIGR03415	TIGR03415	ABC_choXWV_ATP: choline ABC transporter, ATP-binding protein	9.6e-168	TIGR01186	TIGR01186	proV: glycine betaine/L-proline transport ATP binding subunit	3.4e-91	TIGR03265	TIGR03265	PhnT2: putative 2-aminoethylphosphonate ABC transporter, ATP-binding protein	4.7e-65	TIGR01187	TIGR01187	potA: polyamine ABC transporter, ATP-binding protein	2.2e-60	TIGR00968	TIGR00968	3a0106s01: sulfate ABC transporter, ATP-binding protein	5.1e-55	PF00005	ABC_tran	ABC transporter	2.1e-27	PF13304	AAA_21	AAA domain, putative AbiEii toxin, Type IV TA system	6.7e-10	PF13191	AAA_16	AAA ATPase domain	1.7e-05	PF13555	AAA_29	P-loop containing region of AAA domain	0.00048	PF09818	ABC_ATPase	Predicted ATPase of the ABC class	0.00053
WP_136599369.1	Rhizobium ipomoeae	NZ_STGV01000005.1	WP_136599367.1	42148	42895	+	TIGR04110	TIGR04110	heme_HutZ: heme utilization protein HutZ	4.4e-10	PF13883	Pyrid_oxidase_2	Pyridoxamine 5'-phosphate oxidase	9.5e-09	PF01243	Putative_PNPOx	Pyridoxamine 5'-phosphate oxidase	2.4e-06	TIGR03618	TIGR03618	Rv1155_F420: PPOX class probable F420-dependent enzyme	0.00036
WP_136599369.1	Rhizobium ipomoeae	NZ_STGV01000005.1	WP_136599368.1	43008	43326	+	PF01022	HTH_5	Bacterial regulatory protein, arsR family	1.2e-13	PF12840	HTH_20	Helix-turn-helix domain	1.1e-11	TIGR01884	TIGR01884	cas_HTH: CRISPR locus-related DNA-binding protein	8.9e-09	PF12802	MarR_2	MarR family	4.6e-07	PF13412	HTH_24	Winged helix-turn-helix DNA-binding	2.8e-06	PF13545	HTH_Crp_2	Crp-like helix-turn-helix domain	8.7e-05
WP_136599369.1	Rhizobium ipomoeae	NZ_STGV01000005.1	WP_136599369.1	43713	45042	+	TIGR00508	TIGR00508	bioA: adenosylmethionine-8-amino-7-oxononanoate transaminase	3.3e-110	PF00202	Aminotran_3	Aminotransferase class-III	2e-96	TIGR00707	TIGR00707	argD: transaminase, acetylornithine/succinylornithine family	2.5e-74	TIGR01885	TIGR01885	Orn_aminotrans: ornithine--oxo-acid transaminase	3.3e-65	TIGR00700	TIGR00700	GABAtrnsam: 4-aminobutyrate transaminase	6.2e-64	TIGR03246	TIGR03246	arg_catab_astC: succinylornithine transaminase family	2.1e-56	PF00155	Aminotran_1_2	Aminotransferase class I and II	0.00095
WP_136599369.1	Rhizobium ipomoeae	NZ_STGV01000005.1	WP_136599370.1	45738	45114	-	PF00265	TK	Thymidine kinase	4.7e-52	PF13604	AAA_30	AAA domain	0.00029
WP_136599369.1	Rhizobium ipomoeae	NZ_STGV01000005.1	WP_136599371.1	46043	46283	+
WP_136599369.1	Rhizobium ipomoeae	NZ_STGV01000005.1	WP_136599372.1	46455	47562	+	PF13458	Peripla_BP_6	Periplasmic binding protein	2.4e-60	PF01094	ANF_receptor	Receptor family ligand binding region	3.3e-25	PF13433	Peripla_BP_5	Periplasmic binding protein domain	2.8e-21	TIGR03407	TIGR03407	urea_ABC_UrtA: urea ABC transporter, urea binding protein	1.3e-17	TIGR03669	TIGR03669	urea_ABC_arch: urea ABC transporter, substrate-binding protein	7.7e-07	PF04348	LppC	LppC putative lipoprotein	2e-05	TIGR03863	TIGR03863	PQQ_ABC_bind: ABC transporter, substrate binding protein, PQQ-dependent alcohol dehydrogenase system	0.00039
WP_136599369.1	Rhizobium ipomoeae	NZ_STGV01000005.1	WP_136599373.1	48484	47638	-	PF00106	adh_short	short chain dehydrogenase	9.8e-42	PF13561	adh_short_C2	Enoyl-(Acyl carrier protein) reductase	4.8e-31	TIGR01963	TIGR01963	PHB_DH: 3-hydroxybutyrate dehydrogenase	6.6e-29	TIGR03971	TIGR03971	SDR_subfam_1: SDR family mycofactocin-dependent oxidoreductase	1.8e-28	TIGR01830	TIGR01830	3oxo_ACP_reduc: 3-oxoacyl-[acyl-carrier-protein] reductase	9.3e-27	TIGR04316	TIGR04316	dhbA_paeA: 2,3-dihydro-2,3-dihydroxybenzoate dehydrogenase	8.7e-25	TIGR02415	TIGR02415	23BDH: acetoin reductases	1.3e-22	PF13460	NAD_binding_10	NAD(P)H-binding	1.6e-06	PF08659	KR	KR domain	2.6e-05
WP_136599369.1	Rhizobium ipomoeae	NZ_STGV01000005.1	WP_006328522.1	48587	49539	+
WP_136599369.1	Rhizobium ipomoeae	NZ_STGV01000005.1	WP_136599374.1	49730	50534	+
WP_136599369.1	Rhizobium ipomoeae	NZ_STGV01000005.1	WP_136599375.1	50838	50622	-
WP_136599369.1	Rhizobium ipomoeae	NZ_STGV01000005.1	WP_136599376.1	51291	50880	-	PF08327	AHSA1	Activator of Hsp90 ATPase homolog 1-like protein	1.5e-23	PF10604	Polyketide_cyc2	Polyketide cyclase / dehydrase and lipid transport	2.3e-09
WP_136599369.1	Rhizobium ipomoeae	NZ_STGV01000005.1	WP_136599377.1	51611	51287	-	PF12840	HTH_20	Helix-turn-helix domain	3.9e-17	PF01022	HTH_5	Bacterial regulatory protein, arsR family	1.7e-13	PF12802	MarR_2	MarR family	1.8e-08	PF13412	HTH_24	Winged helix-turn-helix DNA-binding	2e-05	PF01978	TrmB	Sugar-specific transcriptional regulator TrmB	0.00013	TIGR01884	TIGR01884	cas_HTH: CRISPR locus-related DNA-binding protein	0.00071
WP_136599369.1	Rhizobium ipomoeae	NZ_STGV01000005.1	WP_136599378.1	51752	52154	+	PF00581	Rhodanese	Rhodanese-like domain	3e-11	TIGR03865	TIGR03865	PQQ_CXXCW: PQQ-dependent catabolism-associated CXXCW motif protein	1.8e-06
WP_136599369.1	Rhizobium ipomoeae	NZ_STGV01000005.1	WP_136599379.1	52278	52641	+
WP_136599369.1	Rhizobium ipomoeae	NZ_STGV01000005.1	WP_136599380.1	52759	53629	+	PF01263	Aldose_epim	Aldose 1-epimerase	1.7e-24
WP_136599369.1	Rhizobium ipomoeae	NZ_STGV01000005.1	WP_136599687.1	53766	54579	+	PF04199	Cyclase	Putative cyclase	1.6e-32	TIGR03035	TIGR03035	trp_arylform: arylformamidase	1.2e-16
WP_136599369.1	Rhizobium ipomoeae	NZ_STGV01000005.1	WP_168801012.1	56059	54724	-	PF09412	XendoU	Endoribonuclease XendoU	1e-38	PF00932	LTD	Lamin Tail Domain	5.2e-05
WP_136599369.1	Rhizobium ipomoeae	NZ_STGV01000005.1	WP_136599382.1	56201	57896	+	TIGR01178	TIGR01178	ade: adenine deaminase	1.5e-181	PF13382	Adenine_deam_C	Adenine deaminase C-terminal domain	2.2e-66	PF01979	Amidohydro_1	Amidohydrolase family	2e-26	PF07969	Amidohydro_3	Amidohydrolase family	3.3e-11	TIGR03178	TIGR03178	allantoinase: allantoinase	6e-11	TIGR02318	TIGR02318	phosphono_phnM: phosphonate metabolism protein PhnM	7.1e-11	TIGR01224	TIGR01224	hutI: imidazolonepropionase	8.5e-10	TIGR02033	TIGR02033	D-hydantoinase: dihydropyrimidinase	4.1e-08
WP_136895086.1	Trinickia sp. 7GSK02	NZ_SWJE01000006.1	WP_136895059.1	48816	50058	+	PF07690	MFS_1	Major Facilitator Superfamily	2.3e-25	TIGR00880	TIGR00880	2_A_01_02: multidrug resistance protein	1.5e-11	TIGR00711	TIGR00711	efflux_EmrB: drug resistance MFS transporter, drug:H+ antiporter-2 (14 Spanner) (DHA2) family	2e-11	TIGR00893	TIGR00893	2A0114: D-galactonate transporter	3.5e-11	TIGR00895	TIGR00895	2A0115: MFS transporter, aromatic acid:H+ symporter (AAHS) family	1.8e-10	TIGR00710	TIGR00710	efflux_Bcr_CflA: drug resistance transporter, Bcr/CflA subfamily	9.8e-09	PF13347	MFS_2	MFS/sugar transport protein	9.5e-07
WP_136895086.1	Trinickia sp. 7GSK02	NZ_SWJE01000006.1	WP_136895061.1	50097	51555	+	PF01425	Amidase	Amidase	2.5e-90	TIGR00132	TIGR00132	gatA: aspartyl/glutamyl-tRNA(Asn/Gln) amidotransferase, A subunit	2.5e-56	TIGR02715	TIGR02715	amido_AtzE: amidohydrolase, AtzE family	2.8e-48	TIGR02713	TIGR02713	allophanate_hyd: allophanate hydrolase	6.9e-32
WP_136895086.1	Trinickia sp. 7GSK02	NZ_SWJE01000006.1	WP_136895063.1	51661	52426	+	PF00106	adh_short	short chain dehydrogenase	1.4e-47	PF13561	adh_short_C2	Enoyl-(Acyl carrier protein) reductase	5.5e-46	TIGR01963	TIGR01963	PHB_DH: 3-hydroxybutyrate dehydrogenase	2e-40	TIGR02632	TIGR02632	RhaD_aldol-ADH: rhamnulose-1-phosphate aldolase/alcohol dehydrogenase	1.3e-34	TIGR03971	TIGR03971	SDR_subfam_1: SDR family mycofactocin-dependent oxidoreductase	1.4e-34	TIGR04316	TIGR04316	dhbA_paeA: 2,3-dihydro-2,3-dihydroxybenzoate dehydrogenase	5.1e-34	TIGR01830	TIGR01830	3oxo_ACP_reduc: 3-oxoacyl-[acyl-carrier-protein] reductase	1.2e-30	PF08659	KR	KR domain	8.2e-12
WP_136895086.1	Trinickia sp. 7GSK02	NZ_SWJE01000006.1	WP_136895386.1	52570	53383	+	PF17409	MoaF_C	MoaF C-terminal domain	3.5e-52	PF10703	MoaF	MoaF N-terminal domain	6e-34
WP_136895086.1	Trinickia sp. 7GSK02	NZ_SWJE01000006.1	WP_136895065.1	53379	54174	+	PF13561	adh_short_C2	Enoyl-(Acyl carrier protein) reductase	6.4e-54	PF00106	adh_short	short chain dehydrogenase	2.9e-48	TIGR01963	TIGR01963	PHB_DH: 3-hydroxybutyrate dehydrogenase	9.6e-48	TIGR01830	TIGR01830	3oxo_ACP_reduc: 3-oxoacyl-[acyl-carrier-protein] reductase	2e-44	TIGR03971	TIGR03971	SDR_subfam_1: SDR family mycofactocin-dependent oxidoreductase	7.2e-43	TIGR02415	TIGR02415	23BDH: acetoin reductases	1.7e-36	TIGR01829	TIGR01829	AcAcCoA_reduct: acetoacetyl-CoA reductase	1.7e-33	PF08659	KR	KR domain	2.1e-10
WP_136895086.1	Trinickia sp. 7GSK02	NZ_SWJE01000006.1	WP_136895067.1	54332	55784	+	PF13520	AA_permease_2	Amino acid permease	2.9e-22	TIGR00909	TIGR00909	2A0306: amino acid transporter	3.6e-17	PF00324	AA_permease	Amino acid permease	1.1e-16	TIGR00906	TIGR00906	2A0303: cationic amino acid transport permease	1.5e-10	TIGR00913	TIGR00913	2A0310: amino acid permease (yeast)	3.3e-05
WP_136895086.1	Trinickia sp. 7GSK02	NZ_SWJE01000006.1	WP_136895069.1	55870	57169	+	TIGR03329	TIGR03329	Phn_aa_oxid: putative aminophosphonate oxidoreductase	2.9e-40	PF01266	DAO	FAD dependent oxidoreductase	3.1e-36	TIGR01373	TIGR01373	soxB: sarcosine oxidase, beta subunit family	8.9e-10	TIGR00292	TIGR00292	TIGR00292: thiazole biosynthesis enzyme	8.8e-07	TIGR01813	TIGR01813	flavo_cyto_c: flavocytochrome c	2.2e-06	TIGR03197	TIGR03197	MnmC_Cterm: tRNA U-34 5-methylaminomethyl-2-thiouridine biosynthesis protein MnmC, C-terminal domain	9.5e-06	PF01946	Thi4	Thi4 family	1.5e-05	PF07992	Pyr_redox_2	Pyridine nucleotide-disulphide oxidoreductase	2.7e-05	PF00890	FAD_binding_2	FAD binding domain	0.00027	PF13738	Pyr_redox_3	Pyridine nucleotide-disulphide oxidoreductase	0.00049
WP_136895086.1	Trinickia sp. 7GSK02	NZ_SWJE01000006.1	WP_136895070.1	57216	57576	+	PF05899	Cupin_3	Protein of unknown function (DUF861)	2.7e-18
WP_136895086.1	Trinickia sp. 7GSK02	NZ_SWJE01000006.1	WP_206171201.1	57934	58285	+	PF00015	MCPsignal	Methyl-accepting chemotaxis protein (MCP) signalling domain	1.5e-15
WP_136895086.1	Trinickia sp. 7GSK02	NZ_SWJE01000006.1	WP_136895074.1	59291	58250	-	PF12833	HTH_18	Helix-turn-helix domain	3.1e-26	PF00165	HTH_AraC	Bacterial regulatory helix-turn-helix proteins, AraC family	2.2e-11	TIGR04094	TIGR04094	adjacent_YSIRK: YSIRK-targeted surface antigen transcriptional regulator	1.7e-06
WP_136895086.1	Trinickia sp. 7GSK02	NZ_SWJE01000006.1	WP_136895076.1	59712	59304	-	PF07681	DoxX	DoxX	1.6e-17	PF13564	DoxX_2	DoxX-like family	0.00064
WP_136895086.1	Trinickia sp. 7GSK02	NZ_SWJE01000006.1	WP_136895078.1	60775	59779	-	PF14870	PSII_BNR	Photosynthesis system II assembly factor YCF48	1.9e-24	PF02012	BNR	BNR/Asp-box repeat	2.7e-08	PF15902	Sortilin-Vps10	Sortilin, neurotensin receptor 3,	6.4e-08
WP_136895086.1	Trinickia sp. 7GSK02	NZ_SWJE01000006.1	WP_136895080.1	63172	60811	-	TIGR00921	TIGR00921	2A067: efflux transporter, putative, hydrophobe/amphiphile efflux-3 (HAE3) family	8.9e-42	PF03176	MMPL	MMPL family	5.7e-21	TIGR00833	TIGR00833	actII: transport protein	3.8e-19	TIGR03480	TIGR03480	HpnN: hopanoid biosynthesis associated RND transporter like protein HpnN	6.2e-12	PF00873	ACR_tran	AcrB/AcrD/AcrF family	3.7e-10	TIGR00915	TIGR00915	2A0602: RND transporter, hydrophobe/amphiphile efflux-1 (HAE1) family	2.3e-05	TIGR01129	TIGR01129	secD: protein-export membrane protein SecD	0.00029
WP_136895086.1	Trinickia sp. 7GSK02	NZ_SWJE01000006.1	WP_136895082.1	65069	63239	-	PF06980	DUF1302	Protein of unknown function (DUF1302)	1.1e-132
WP_136895086.1	Trinickia sp. 7GSK02	NZ_SWJE01000006.1	WP_136895084.1	66528	65163	-	PF07044	DUF1329	Protein of unknown function (DUF1329)	2.1e-114	PF17131	LolA_like	Outer membrane lipoprotein-sorting protein	1.1e-07
WP_136895086.1	Trinickia sp. 7GSK02	NZ_SWJE01000006.1	WP_136895086.1	68191	66847	-	TIGR00508	TIGR00508	bioA: adenosylmethionine-8-amino-7-oxononanoate transaminase	6.9e-114	PF00202	Aminotran_3	Aminotransferase class-III	3.7e-106	TIGR00707	TIGR00707	argD: transaminase, acetylornithine/succinylornithine family	9.6e-77	TIGR00700	TIGR00700	GABAtrnsam: 4-aminobutyrate transaminase	6e-68	TIGR01885	TIGR01885	Orn_aminotrans: ornithine--oxo-acid transaminase	3.5e-66	TIGR03372	TIGR03372	putres_am_tran: putrescine aminotransferase	1.6e-65
WP_136895086.1	Trinickia sp. 7GSK02	NZ_SWJE01000006.1	WP_136895088.1	69799	68293	-	PF00171	Aldedh	Aldehyde dehydrogenase family	3.7e-176	TIGR01804	TIGR01804	BADH: betaine-aldehyde dehydrogenase	1.4e-146	TIGR03216	TIGR03216	OH_muco_semi_DH: 2-hydroxymuconic semialdehyde dehydrogenase	8.1e-138	TIGR02299	TIGR02299	HpaE: 5-carboxymethyl-2-hydroxymuconate semialdehyde dehydrogenase	8.2e-137	TIGR03374	TIGR03374	ABALDH: 1-pyrroline dehydrogenase	6.7e-118	TIGR01780	TIGR01780	SSADH: succinate-semialdehyde dehydrogenase	3.4e-116
WP_136895086.1	Trinickia sp. 7GSK02	NZ_SWJE01000006.1	WP_136895090.1	69930	70206	+	PF09828	Chrome_Resist	Chromate resistance exported protein	8e-20
WP_136895086.1	Trinickia sp. 7GSK02	NZ_SWJE01000006.1	WP_136895092.1	70215	71457	+	PF07690	MFS_1	Major Facilitator Superfamily	2e-19	TIGR00900	TIGR00900	2A0121: H+ Antiporter protein	1.7e-09	TIGR00899	TIGR00899	2A0120: sugar efflux transporter	5.4e-05	TIGR00880	TIGR00880	2_A_01_02: multidrug resistance protein	5.8e-05
WP_136895086.1	Trinickia sp. 7GSK02	NZ_SWJE01000006.1	WP_136895094.1	71990	71675	-
WP_136895086.1	Trinickia sp. 7GSK02	NZ_SWJE01000006.1	WP_136895096.1	73089	72123	-	PF12833	HTH_18	Helix-turn-helix domain	6.4e-25	PF00165	HTH_AraC	Bacterial regulatory helix-turn-helix proteins, AraC family	1e-09	TIGR04094	TIGR04094	adjacent_YSIRK: YSIRK-targeted surface antigen transcriptional regulator	0.00083
WP_136895086.1	Trinickia sp. 7GSK02	NZ_SWJE01000006.1	WP_169708629.1	73144	73312	+
WP_136895086.1	Trinickia sp. 7GSK02	NZ_SWJE01000006.1	WP_136895098.1	74269	73384	-
WP_136895086.1	Trinickia sp. 7GSK02	NZ_SWJE01000006.1	WP_169708630.1	74516	77084	+	PF00563	EAL	EAL domain	2.9e-67	PF00990	GGDEF	Diguanylate cyclase, GGDEF domain	2.3e-52	TIGR00254	TIGR00254	GGDEF: diguanylate cyclase (GGDEF) domain	4.7e-46	PF08448	PAS_4	PAS fold	8.9e-45	TIGR00229	TIGR00229	sensory_box: PAS domain S-box protein	8.2e-34	PF13426	PAS_9	PAS domain	1.1e-23	PF00989	PAS	PAS fold	7.8e-22	TIGR02938	TIGR02938	nifL_nitrog: nitrogen fixation negative regulator NifL	6.3e-09	TIGR02040	TIGR02040	PpsR-CrtJ: transcriptional regulator PpsR	1.5e-05
WP_136895086.1	Trinickia sp. 7GSK02	NZ_SWJE01000006.1	WP_136895102.1	77185	77887	+
WP_136895086.1	Trinickia sp. 7GSK02	NZ_SWJE01000006.1	WP_136895104.1	78871	77971	-	PF03466	LysR_substrate	LysR substrate binding domain	8.5e-36	TIGR02424	TIGR02424	TF_pcaQ: pca operon transcription factor PcaQ	3.8e-31	TIGR03339	TIGR03339	phn_lysR: aminoethylphosphonate catabolism associated LysR family transcriptional regulator	3.3e-30	TIGR03418	TIGR03418	chol_sulf_TF: putative choline sulfate-utilization transcription factor	1.8e-29	PF00126	HTH_1	Bacterial regulatory helix-turn-helix protein, lysR family	5e-21	TIGR03298	TIGR03298	argP: transcriptional regulator, ArgP family	2e-12	TIGR02036	TIGR02036	dsdC: D-serine deaminase transcriptional activator	1.8e-10
WP_136895086.1	Trinickia sp. 7GSK02	NZ_SWJE01000006.1	WP_136895106.1	78986	80462	+	PF01546	Peptidase_M20	Peptidase family M20/M25/M40	2.1e-20	TIGR01910	TIGR01910	DapE-ArgE: peptidase, ArgE/DapE family	8.1e-11	TIGR01892	TIGR01892	AcOrn-deacetyl: acetylornithine deacetylase (ArgE)	1.7e-10	PF07687	M20_dimer	Peptidase dimerisation domain	6e-09	TIGR01246	TIGR01246	dapE_proteo: succinyl-diaminopimelate desuccinylase	1.9e-06	TIGR01900	TIGR01900	dapE-gram_pos: succinyl-diaminopimelate desuccinylase	4.5e-06	TIGR01887	TIGR01887	dipeptidaselike: putative dipeptidase	5.4e-06
WP_136895086.1	Trinickia sp. 7GSK02	NZ_SWJE01000006.1	WP_136895108.1	80478	81789	+	TIGR00883	TIGR00883	2A0106: MFS transporter, metabolite:H+ symporter (MHS) family protein	2.3e-108	PF00083	Sugar_tr	Sugar (and other) transporter	8.9e-28	TIGR00891	TIGR00891	2A0112: MFS transporter, sialate:H+ symporter (SHS) family	1.5e-26	PF07690	MFS_1	Major Facilitator Superfamily	1.9e-23	TIGR00895	TIGR00895	2A0115: MFS transporter, aromatic acid:H+ symporter (AAHS) family	1.7e-16	TIGR00880	TIGR00880	2_A_01_02: multidrug resistance protein	6.8e-10	TIGR00879	TIGR00879	SP: MFS transporter, sugar porter (SP) family	8.7e-08
WP_136895086.1	Trinickia sp. 7GSK02	NZ_SWJE01000006.1	WP_136895110.1	82682	81770	-	PF03466	LysR_substrate	LysR substrate binding domain	4.6e-40	TIGR03418	TIGR03418	chol_sulf_TF: putative choline sulfate-utilization transcription factor	1.6e-30	TIGR02036	TIGR02036	dsdC: D-serine deaminase transcriptional activator	8e-22	TIGR03339	TIGR03339	phn_lysR: aminoethylphosphonate catabolism associated LysR family transcriptional regulator	8.7e-22	PF00126	HTH_1	Bacterial regulatory helix-turn-helix protein, lysR family	1.4e-15	TIGR03298	TIGR03298	argP: transcriptional regulator, ArgP family	5.7e-14	TIGR02424	TIGR02424	TF_pcaQ: pca operon transcription factor PcaQ	5.4e-13
WP_136895086.1	Trinickia sp. 7GSK02	NZ_SWJE01000006.1	WP_136895112.1	82850	83861	+	TIGR02824	TIGR02824	quinone_pig3: putative NAD(P)H quinone oxidoreductase, PIG3 family	1.4e-60	TIGR02823	TIGR02823	oxido_YhdH: putative quinone oxidoreductase, YhdH/YhfP family	3.5e-34	TIGR01751	TIGR01751	crot-CoA-red: crotonyl-CoA carboxylase/reductase	5.1e-32	TIGR00692	TIGR00692	tdh: L-threonine 3-dehydrogenase	1.1e-31	PF00107	ADH_zinc_N	Zinc-binding dehydrogenase	2e-30	TIGR03989	TIGR03989	Rxyl_3153: NDMA-dependent alcohol dehydrogenase, Rxyl_3153 family	2.1e-28	PF13602	ADH_zinc_N_2	Zinc-binding dehydrogenase	7.9e-18	PF08240	ADH_N	Alcohol dehydrogenase GroES-like domain	2.3e-09	PF01262	AlaDh_PNT_C	Alanine dehydrogenase/PNT, C-terminal domain	0.00044
WP_136895086.1	Trinickia sp. 7GSK02	NZ_SWJE01000006.1	WP_136895114.1	84870	83862	-	PF12833	HTH_18	Helix-turn-helix domain	2e-17	PF01965	DJ-1_PfpI	DJ-1/PfpI family	1.9e-15	PF00165	HTH_AraC	Bacterial regulatory helix-turn-helix proteins, AraC family	1.7e-12	TIGR01383	TIGR01383	not_thiJ: DJ-1 family protein	1.1e-09	TIGR04094	TIGR04094	adjacent_YSIRK: YSIRK-targeted surface antigen transcriptional regulator	2.3e-09	TIGR01382	TIGR01382	PfpI: intracellular protease, PfpI family	0.00027
WP_138176515.1	Microbacterium sp. 5K110	NZ_VBUM01000068.1	WP_138176532.1	6	2034	+
WP_138176515.1	Microbacterium sp. 5K110	NZ_VBUM01000068.1	WP_138176507.1	2256	3783	+	PF02805	Ada_Zn_binding	Metal binding domain of Ada	4.8e-30	PF06029	AlkA_N	AlkA N-terminal domain	6.6e-29	PF12833	HTH_18	Helix-turn-helix domain	9.2e-19	PF00165	HTH_AraC	Bacterial regulatory helix-turn-helix proteins, AraC family	7.2e-07
WP_138176515.1	Microbacterium sp. 5K110	NZ_VBUM01000068.1	WP_138176534.1	3788	4286	+	TIGR00589	TIGR00589	ogt: methylated-DNA--[protein]-cysteine S-methyltransferase	3.9e-25	PF01035	DNA_binding_1	6-O-methylguanine DNA methyltransferase, DNA binding domain	1.3e-22
WP_138176515.1	Microbacterium sp. 5K110	NZ_VBUM01000068.1	WP_138176509.1	4591	6481	+	TIGR02204	TIGR02204	MsbA_rel: ABC transporter, permease/ATP-binding protein	6.8e-101	TIGR02203	TIGR02203	MsbA_lipidA: lipid A export permease/ATP-binding protein MsbA	3.1e-100	TIGR00958	TIGR00958	3a01208: antigen peptide transporter 2	5.8e-85	TIGR01846	TIGR01846	type_I_sec_HlyB: type I secretion system ATPase	4.7e-78	TIGR03375	TIGR03375	type_I_sec_LssB: type I secretion system ATPase	1.5e-73	PF00664	ABC_membrane	ABC transporter transmembrane region	7.7e-42	PF00005	ABC_tran	ABC transporter	3.4e-28	PF02463	SMC_N	RecF/RecN/SMC N terminal domain	8.5e-05
WP_138176515.1	Microbacterium sp. 5K110	NZ_VBUM01000068.1	WP_138176511.1	6477	8295	+	TIGR02204	TIGR02204	MsbA_rel: ABC transporter, permease/ATP-binding protein	2.3e-115	TIGR02203	TIGR02203	MsbA_lipidA: lipid A export permease/ATP-binding protein MsbA	3.3e-115	TIGR01846	TIGR01846	type_I_sec_HlyB: type I secretion system ATPase	8.8e-106	TIGR03375	TIGR03375	type_I_sec_LssB: type I secretion system ATPase	2.7e-98	TIGR00958	TIGR00958	3a01208: antigen peptide transporter 2	1.2e-96	PF00664	ABC_membrane	ABC transporter transmembrane region	1.4e-33	PF00005	ABC_tran	ABC transporter	5e-30	PF06414	Zeta_toxin	Zeta toxin	5.4e-07	PF13401	AAA_22	AAA domain	0.00015
WP_138176515.1	Microbacterium sp. 5K110	NZ_VBUM01000068.1	WP_138176513.1	8526	9543	+	Actino_DapB_RRE	Actino_DapB_RRE	-	1.7e-14	Actino_DapP_RRE	Actino_DapP_RRE	-	7.9e-05
WP_138176515.1	Microbacterium sp. 5K110	NZ_VBUM01000068.1	WP_138176515.1	9539	10841	+	PF00202	Aminotran_3	Aminotransferase class-III	9e-55	TIGR00508	TIGR00508	bioA: adenosylmethionine-8-amino-7-oxononanoate transaminase	4.2e-52	TIGR00707	TIGR00707	argD: transaminase, acetylornithine/succinylornithine family	1.1e-39	TIGR03246	TIGR03246	arg_catab_astC: succinylornithine transaminase family	6.3e-32	TIGR01885	TIGR01885	Orn_aminotrans: ornithine--oxo-acid transaminase	1.5e-29	TIGR00700	TIGR00700	GABAtrnsam: 4-aminobutyrate transaminase	4.5e-26	PF00155	Aminotran_1_2	Aminotransferase class I and II	0.00035
WP_138176515.1	Microbacterium sp. 5K110	NZ_VBUM01000068.1	WP_138176517.1	10837	12040	+	PF00465	Fe-ADH	Iron-containing alcohol dehydrogenase	2.1e-20	TIGR03405	TIGR03405	Phn_Fe-ADH: phosphonate metabolism-associated iron-containing alcohol dehydrogenase	2.1e-06	TIGR02638	TIGR02638	lactal_redase: lactaldehyde reductase	6.4e-06	PF13685	Fe-ADH_2	Iron-containing alcohol dehydrogenase	1.1e-05
WP_138176515.1	Microbacterium sp. 5K110	NZ_VBUM01000068.1	WP_171024342.1	12045	12183	+
WP_138176515.1	Microbacterium sp. 5K110	NZ_VBUM01000068.1	WP_138176519.1	12616	13438	+	PF13649	Methyltransf_25	Methyltransferase domain	1e-16	PF08241	Methyltransf_11	Methyltransferase domain	2.5e-13	TIGR02072	TIGR02072	BioC: malonyl-acyl carrier protein O-methyltransferase BioC	1.5e-12	PF08242	Methyltransf_12	Methyltransferase domain	5.6e-09	PF13489	Methyltransf_23	Methyltransferase domain	1.4e-08	TIGR02021	TIGR02021	BchM-ChlM: magnesium protoporphyrin O-methyltransferase	1.3e-06	TIGR01934	TIGR01934	MenG_MenH_UbiE: ubiquinone/menaquinone biosynthesis methyltransferase	1.2e-05	PF05401	NodS	Nodulation protein S (NodS)	2e-05	TIGR00755	TIGR00755	ksgA: ribosomal RNA small subunit methyltransferase A	0.00033	TIGR00477	TIGR00477	tehB: tellurite resistance protein TehB	0.00034
WP_138176515.1	Microbacterium sp. 5K110	NZ_VBUM01000068.1	WP_138176521.1	13427	15107	+	Actino_DapP_RRE	Actino_DapP_RRE	-	4.4e-20
WP_138176515.1	Microbacterium sp. 5K110	NZ_VBUM01000068.1	WP_138176523.1	15103	15820	+	TIGR03740	TIGR03740	galliderm_ABC: lantibiotic protection ABC transporter, ATP-binding subunit	1.9e-55	TIGR01188	TIGR01188	drrA: daunorubicin resistance ABC transporter, ATP-binding protein	2.3e-45	TIGR03522	TIGR03522	GldA_ABC_ATP: gliding motility-associated ABC transporter ATP-binding subunit GldA	2.1e-41	TIGR03864	TIGR03864	PQQ_ABC_ATP: ABC transporter, ATP-binding subunit, PQQ-dependent alcohol dehydrogenase system	1.2e-37	TIGR01288	TIGR01288	nodI: nodulation ABC transporter NodI	6.9e-36	PF00005	ABC_tran	ABC transporter	1.2e-26	PF13304	AAA_21	AAA domain, putative AbiEii toxin, Type IV TA system	5.6e-15
WP_138176515.1	Microbacterium sp. 5K110	NZ_VBUM01000068.1	WP_138176525.1	15816	16545	+
WP_138176515.1	Microbacterium sp. 5K110	NZ_VBUM01000068.1	WP_138176527.1	16541	17315	+
WP_138176515.1	Microbacterium sp. 5K110	NZ_VBUM01000068.1	WP_138176529.1	17794	17341	-	PF00583	Acetyltransf_1	Acetyltransferase (GNAT) family	3.2e-10	TIGR02406	TIGR02406	ectoine_EctA: diaminobutyrate acetyltransferase	1.2e-07	TIGR01575	TIGR01575	rimI: ribosomal-protein-alanine acetyltransferase	1.3e-05	PF13508	Acetyltransf_7	Acetyltransferase (GNAT) domain	8.1e-05
WP_138176515.1	Microbacterium sp. 5K110	NZ_VBUM01000068.1	WP_138176531.1	18011	20231	+	PF03971	IDH	Monomeric isocitrate dehydrogenase	0	TIGR00178	TIGR00178	monomer_idh: isocitrate dehydrogenase, NADP-dependent	0
WP_137009403.1	Aquitalea aquatilis	NZ_CP039731.1	WP_124643572.1	2319107	2318171	-	PF01613	Flavin_Reduct	Flavin reductase like domain	3.1e-36	TIGR03615	TIGR03615	RutF: pyrimidine utilization flavin reductase protein F	4.5e-21	TIGR02296	TIGR02296	HpaC: 4-hydroxyphenylacetate 3-monooxygenase, reductase component	3.8e-15	PF14947	HTH_45	Winged helix-turn-helix	9.2e-05
WP_137009403.1	Aquitalea aquatilis	NZ_CP039731.1	WP_124643571.1	2320308	2319138	-	PF08028	Acyl-CoA_dh_2	Acyl-CoA dehydrogenase, C-terminal domain	3.4e-36	TIGR04022	TIGR04022	sulfur_SfnB: sulfur acquisition oxidoreductase, SfnB family	5.9e-17	PF02771	Acyl-CoA_dh_N	Acyl-CoA dehydrogenase, N-terminal domain	3.2e-05	PF02770	Acyl-CoA_dh_M	Acyl-CoA dehydrogenase, middle domain	0.00042
WP_137009403.1	Aquitalea aquatilis	NZ_CP039731.1	WP_124643570.1	2321974	2320636	-	TIGR02332	TIGR02332	HpaX: 4-hydroxyphenylacetate permease	6.5e-191	TIGR00893	TIGR00893	2A0114: D-galactonate transporter	1.5e-85	PF07690	MFS_1	Major Facilitator Superfamily	4.2e-55	TIGR00881	TIGR00881	2A0104: phosphoglycerate transporter family protein	5.8e-23	TIGR00895	TIGR00895	2A0115: MFS transporter, aromatic acid:H+ symporter (AAHS) family	2.2e-18	TIGR00886	TIGR00886	2A0108: nitrite transporter	7.3e-14	PF06779	MFS_4	Uncharacterised MFS-type transporter YbfB	5e-05	PF12832	MFS_1_like	MFS_1 like family	7.6e-05
WP_137009403.1	Aquitalea aquatilis	NZ_CP039731.1	WP_124643569.1	2323032	2322231	-	TIGR02311	TIGR02311	HpaI: 2,4-dihydroxyhept-2-ene-1,7-dioic acid aldolase	2.4e-128	TIGR03239	TIGR03239	GarL: 2-dehydro-3-deoxyglucarate aldolase	1.9e-97	PF03328	HpcH_HpaI	HpcH/HpaI aldolase/citrate lyase family	7.7e-65
WP_137009403.1	Aquitalea aquatilis	NZ_CP039731.1	WP_124643568.1	2323968	2323164	-	TIGR02312	TIGR02312	HpaH: 2-oxo-hepta-3-ene-1,7-dioic acid hydratase	2e-138	TIGR03220	TIGR03220	catechol_dmpE: 2-oxopent-4-enoate hydratase	6.1e-66	TIGR03218	TIGR03218	catechol_dmpH: 4-oxalocrotonate decarboxylase	2.4e-60	PF01557	FAA_hydrolase	Fumarylacetoacetate (FAA) hydrolase family	3.9e-06
WP_137009403.1	Aquitalea aquatilis	NZ_CP039731.1	WP_137009398.1	2325431	2323961	-	TIGR01780	TIGR01780	SSADH: succinate-semialdehyde dehydrogenase	2.7e-206	PF00171	Aldedh	Aldehyde dehydrogenase family	2.1e-168	TIGR02299	TIGR02299	HpaE: 5-carboxymethyl-2-hydroxymuconate semialdehyde dehydrogenase	8.6e-130	TIGR01804	TIGR01804	BADH: betaine-aldehyde dehydrogenase	4.6e-126	TIGR03216	TIGR03216	OH_muco_semi_DH: 2-hydroxymuconic semialdehyde dehydrogenase	1.1e-112	TIGR04284	TIGR04284	aldehy_Rv0768: aldehyde dehydrogenase, Rv0768 family	1.3e-101
WP_137009403.1	Aquitalea aquatilis	NZ_CP039731.1	WP_137009399.1	2326630	2325436	-	TIGR00710	TIGR00710	efflux_Bcr_CflA: drug resistance transporter, Bcr/CflA subfamily	5.7e-94	PF07690	MFS_1	Major Facilitator Superfamily	2.1e-41	TIGR00880	TIGR00880	2_A_01_02: multidrug resistance protein	3.8e-30	TIGR00711	TIGR00711	efflux_EmrB: drug resistance MFS transporter, drug:H+ antiporter-2 (14 Spanner) (DHA2) family	1.5e-27	TIGR00895	TIGR00895	2A0115: MFS transporter, aromatic acid:H+ symporter (AAHS) family	5.3e-25	TIGR00898	TIGR00898	2A0119: cation transport protein	1.2e-12	PF00083	Sugar_tr	Sugar (and other) transporter	6.1e-12	PF06609	TRI12	Fungal trichothecene efflux pump (TRI12)	3.7e-07
WP_137009403.1	Aquitalea aquatilis	NZ_CP039731.1	WP_137009400.1	2327017	2326636	-	PF02962	CHMI	5-carboxymethyl-2-hydroxymuconate isomerase	7.2e-50
WP_137009403.1	Aquitalea aquatilis	NZ_CP039731.1	WP_137009401.1	2327929	2327080	-	TIGR02298	TIGR02298	HpaD_Fe: 3,4-dihydroxyphenylacetate 2,3-dioxygenase	1.9e-144	PF02900	LigB	Catalytic LigB subunit of aromatic ring-opening dioxygenase	6.2e-74
WP_137009403.1	Aquitalea aquatilis	NZ_CP039731.1	WP_137009402.1	2329626	2328165	-	TIGR02299	TIGR02299	HpaE: 5-carboxymethyl-2-hydroxymuconate semialdehyde dehydrogenase	8e-226	PF00171	Aldedh	Aldehyde dehydrogenase family	5.3e-174	TIGR03216	TIGR03216	OH_muco_semi_DH: 2-hydroxymuconic semialdehyde dehydrogenase	4.5e-152	TIGR01804	TIGR01804	BADH: betaine-aldehyde dehydrogenase	1.1e-151	TIGR01780	TIGR01780	SSADH: succinate-semialdehyde dehydrogenase	5.6e-119	TIGR03374	TIGR03374	ABALDH: 1-pyrroline dehydrogenase	1.5e-107
WP_137009403.1	Aquitalea aquatilis	NZ_CP039731.1	WP_124643562.1	2330434	2329654	-	TIGR02303	TIGR02303	HpaG-C-term: 4-hydroxyphenylacetate degradation bifunctional isomerase/decarboxylase, C-terminal subunit	3.4e-118	PF01557	FAA_hydrolase	Fumarylacetoacetate (FAA) hydrolase family	3.4e-59	TIGR02305	TIGR02305	HpaG-N-term: 4-hydroxyphenylacetate degradation bifunctional isomerase/decarboxylase, N-terminal subunit	9e-48	TIGR01266	TIGR01266	fum_ac_acetase: fumarylacetoacetase	0.00031
WP_137009403.1	Aquitalea aquatilis	NZ_CP039731.1	WP_124643561.1	2331195	2330430	-	TIGR02305	TIGR02305	HpaG-N-term: 4-hydroxyphenylacetate degradation bifunctional isomerase/decarboxylase, N-terminal subunit	1.9e-74	TIGR02303	TIGR02303	HpaG-C-term: 4-hydroxyphenylacetate degradation bifunctional isomerase/decarboxylase, C-terminal subunit	2.3e-53	PF01557	FAA_hydrolase	Fumarylacetoacetate (FAA) hydrolase family	9e-45
WP_137009403.1	Aquitalea aquatilis	NZ_CP039731.1	WP_124643560.1	2331554	2332442	+	TIGR02297	TIGR02297	HpaA: 4-hydroxyphenylacetate catabolism regulatory protein HpaA	7.3e-118	PF12833	HTH_18	Helix-turn-helix domain	1.3e-18	PF02311	AraC_binding	AraC-like ligand binding domain	5.8e-13	TIGR04094	TIGR04094	adjacent_YSIRK: YSIRK-targeted surface antigen transcriptional regulator	3.6e-09	PF00165	HTH_AraC	Bacterial regulatory helix-turn-helix proteins, AraC family	2.9e-08	PF07883	Cupin_2	Cupin domain	5.1e-06	PF14525	AraC_binding_2	AraC-binding-like domain	0.00098
WP_137009403.1	Aquitalea aquatilis	NZ_CP039731.1	WP_124643559.1	2333400	2332449	-	PF12833	HTH_18	Helix-turn-helix domain	1.5e-23	PF00165	HTH_AraC	Bacterial regulatory helix-turn-helix proteins, AraC family	8.7e-06	TIGR04094	TIGR04094	adjacent_YSIRK: YSIRK-targeted surface antigen transcriptional regulator	0.00055
WP_137009403.1	Aquitalea aquatilis	NZ_CP039731.1	WP_137010215.1	2333944	2335444	+	PF00171	Aldedh	Aldehyde dehydrogenase family	5.7e-171	TIGR01804	TIGR01804	BADH: betaine-aldehyde dehydrogenase	2.5e-145	TIGR02299	TIGR02299	HpaE: 5-carboxymethyl-2-hydroxymuconate semialdehyde dehydrogenase	1.6e-140	TIGR03216	TIGR03216	OH_muco_semi_DH: 2-hydroxymuconic semialdehyde dehydrogenase	9.2e-127	TIGR01780	TIGR01780	SSADH: succinate-semialdehyde dehydrogenase	1.2e-118	TIGR03374	TIGR03374	ABALDH: 1-pyrroline dehydrogenase	1.7e-118
WP_137009403.1	Aquitalea aquatilis	NZ_CP039731.1	WP_137009403.1	2335583	2336915	+	TIGR00508	TIGR00508	bioA: adenosylmethionine-8-amino-7-oxononanoate transaminase	9.4e-117	PF00202	Aminotran_3	Aminotransferase class-III	2.8e-106	TIGR00707	TIGR00707	argD: transaminase, acetylornithine/succinylornithine family	6.6e-80	TIGR03372	TIGR03372	putres_am_tran: putrescine aminotransferase	2.7e-67	TIGR00700	TIGR00700	GABAtrnsam: 4-aminobutyrate transaminase	3e-67	TIGR01885	TIGR01885	Orn_aminotrans: ornithine--oxo-acid transaminase	5.8e-67
WP_137009403.1	Aquitalea aquatilis	NZ_CP039731.1	WP_137009404.1	2336978	2337713	+	PF00196	GerE	Bacterial regulatory proteins, luxR family	3.1e-13	TIGR03020	TIGR03020	EpsA: transcriptional regulator EpsA	1.1e-10
WP_137009403.1	Aquitalea aquatilis	NZ_CP039731.1	WP_137009405.1	2337832	2339344	+	PF13520	AA_permease_2	Amino acid permease	5.4e-35	TIGR00909	TIGR00909	2A0306: amino acid transporter	1.8e-32	PF00324	AA_permease	Amino acid permease	1.6e-19	TIGR00908	TIGR00908	2A0305: ethanolamine permease	2.2e-17	TIGR00911	TIGR00911	2A0308: L-type amino acid transporter	5.3e-11	TIGR00906	TIGR00906	2A0303: cationic amino acid transport permease	5.2e-09	TIGR00913	TIGR00913	2A0310: amino acid permease (yeast)	0.00043
WP_137009403.1	Aquitalea aquatilis	NZ_CP039731.1	WP_137009406.1	2339324	2339936	+	PF11354	DUF3156	Protein of unknown function (DUF3156)	1.2e-45
WP_137009403.1	Aquitalea aquatilis	NZ_CP039731.1	WP_137009407.1	2339973	2341665	+	PF00884	Sulfatase	Sulfatase	3.4e-73	TIGR03417	TIGR03417	chol_sulfatase: choline-sulfatase	4.3e-30	PF16347	DUF4976	Domain of unknown function (DUF4976)	3.3e-05	PF01663	Phosphodiest	Type I phosphodiesterase / nucleotide pyrophosphatase	0.00025
WP_137009403.1	Aquitalea aquatilis	NZ_CP039731.1	WP_137009408.1	2341666	2342683	+	PF03781	FGE-sulfatase	Sulfatase-modifying factor enzyme 1	2.4e-76	TIGR03529	TIGR03529	GldK_short: gliding motility-associated lipoprotein GldK	1.2e-27	TIGR03440	TIGR03440	egtB_TIGR03440: ergothioneine biosynthesis protein EgtB	1.1e-26	TIGR03525	TIGR03525	GldK: gliding motility-associated lipoprotein GldK	1.5e-22	TIGR04344	TIGR04344	ovoA_Nterm: 5-histidylcysteine sulfoxide synthase	5.2e-13	TIGR03524	TIGR03524	GldJ: gliding motility-associated lipoprotein GldJ	2.7e-11
WP_137009403.1	Aquitalea aquatilis	NZ_CP039731.1	WP_124643586.1	2343156	2342679	-	TIGR02337	TIGR02337	HpaR: homoprotocatechuate degradation operon regulator, HpaR	1.3e-48	PF01047	MarR	MarR family	3.5e-13	PF12802	MarR_2	MarR family	9.5e-08	TIGR04472	TIGR04472	reg_rSAM_mob: mobile rSAM pair MarR family regulator	9.4e-07	TIGR01889	TIGR01889	Staph_reg_Sar: staphylococcal accessory regulator family	1.6e-05	PF13463	HTH_27	Winged helix DNA-binding domain	4.7e-05
WP_137009403.1	Aquitalea aquatilis	NZ_CP039731.1	WP_137009409.1	2343313	2344102	+	PF13561	adh_short_C2	Enoyl-(Acyl carrier protein) reductase	5.1e-59	PF00106	adh_short	short chain dehydrogenase	3.3e-49	TIGR01963	TIGR01963	PHB_DH: 3-hydroxybutyrate dehydrogenase	5.1e-47	TIGR01830	TIGR01830	3oxo_ACP_reduc: 3-oxoacyl-[acyl-carrier-protein] reductase	1.1e-43	TIGR03971	TIGR03971	SDR_subfam_1: SDR family mycofactocin-dependent oxidoreductase	5e-41	TIGR04316	TIGR04316	dhbA_paeA: 2,3-dihydro-2,3-dihydroxybenzoate dehydrogenase	4.3e-35	TIGR01829	TIGR01829	AcAcCoA_reduct: acetoacetyl-CoA reductase	5.2e-35	PF08659	KR	KR domain	5.8e-12
WP_137009403.1	Aquitalea aquatilis	NZ_CP039731.1	WP_137009410.1	2345020	2344240	-	PF13561	adh_short_C2	Enoyl-(Acyl carrier protein) reductase	4.7e-65	TIGR01830	TIGR01830	3oxo_ACP_reduc: 3-oxoacyl-[acyl-carrier-protein] reductase	2.9e-58	PF00106	adh_short	short chain dehydrogenase	3.6e-54	TIGR02415	TIGR02415	23BDH: acetoin reductases	5.6e-53	TIGR01829	TIGR01829	AcAcCoA_reduct: acetoacetyl-CoA reductase	7.5e-53	TIGR03206	TIGR03206	benzo_BadH: 2-hydroxycyclohexanecarboxyl-CoA dehydrogenase	7.6e-51	TIGR04316	TIGR04316	dhbA_paeA: 2,3-dihydro-2,3-dihydroxybenzoate dehydrogenase	2.2e-49	PF08659	KR	KR domain	1.7e-13
WP_137009403.1	Aquitalea aquatilis	NZ_CP039731.1	WP_137009411.1	2345863	2345029	-	PF17409	MoaF_C	MoaF C-terminal domain	3.8e-50	PF10703	MoaF	MoaF N-terminal domain	7.5e-23
WP_137009403.1	Aquitalea aquatilis	NZ_CP039731.1	WP_103522851.1	2347112	2346323	-	PF13561	adh_short_C2	Enoyl-(Acyl carrier protein) reductase	2.3e-82	TIGR01830	TIGR01830	3oxo_ACP_reduc: 3-oxoacyl-[acyl-carrier-protein] reductase	3.4e-19	PF00106	adh_short	short chain dehydrogenase	2.6e-16	TIGR02632	TIGR02632	RhaD_aldol-ADH: rhamnulose-1-phosphate aldolase/alcohol dehydrogenase	7.9e-14	TIGR03971	TIGR03971	SDR_subfam_1: SDR family mycofactocin-dependent oxidoreductase	9.8e-14	TIGR04504	TIGR04504	SDR_subfam_2: SDR family mycofactocin-dependent oxidoreductase	2.3e-13	TIGR01963	TIGR01963	PHB_DH: 3-hydroxybutyrate dehydrogenase	5.4e-12
WP_137009403.1	Aquitalea aquatilis	NZ_CP039731.1	WP_137009412.1	2347442	2349230	+	PF00496	SBP_bac_5	Bacterial extracellular solute-binding proteins, family 5 Middle	8.9e-79	TIGR02294	TIGR02294	nickel_nikA: nickel ABC transporter, nickel/metallophore periplasmic binding protein	5.7e-22	TIGR04028	TIGR04028	SBP_KPN_01854: ABC transporter substrate binding protein, KPN_01854 family	6.7e-19
WP_137009403.1	Aquitalea aquatilis	NZ_CP039731.1	WP_137009413.1	2349232	2350282	+	TIGR02789	TIGR02789	nickel_nikB: nickel ABC transporter, permease subunit NikB	3.3e-50	PF00528	BPD_transp_1	Binding-protein-dependent transport system inner membrane component	8.8e-35
WP_137009403.1	Aquitalea aquatilis	NZ_CP039731.1	WP_124643547.1	2350278	2351310	+	TIGR02790	TIGR02790	nickel_nikC: nickel ABC transporter, permease subunit NikC	7.3e-40	PF00528	BPD_transp_1	Binding-protein-dependent transport system inner membrane component	3.4e-25	PF12911	OppC_N	N-terminal TM domain of oligopeptide transport permease C	8.7e-10	TIGR01097	TIGR01097	PhnE: phosphonate ABC transporter, permease protein PhnE	8e-05	TIGR02789	TIGR02789	nickel_nikB: nickel ABC transporter, permease subunit NikB	0.00036
WP_137009403.1	Aquitalea aquatilis	NZ_CP039731.1	WP_137009414.1	2351311	2352883	+	TIGR02770	TIGR02770	nickel_nikD: nickel import ATP-binding protein NikD	3.9e-134	TIGR02769	TIGR02769	nickel_nikE: nickel import ATP-binding protein NikE	8.1e-124	TIGR04521	TIGR04521	ECF_ATPase_2: energy-coupling factor transporter ATPase	5.4e-90	TIGR02314	TIGR02314	ABC_MetN: D-methionine ABC transporter, ATP-binding protein	1.7e-89	TIGR03005	TIGR03005	ectoine_ehuA: ectoine/hydroxyectoine ABC transporter, ATP-binding protein EhuA	3.8e-89	PF00005	ABC_tran	ABC transporter	2.7e-59	PF13304	AAA_21	AAA domain, putative AbiEii toxin, Type IV TA system	6.8e-19	PF02463	SMC_N	RecF/RecN/SMC N terminal domain	2.7e-13	PF08352	oligo_HPY	Oligopeptide/dipeptide transporter, C-terminal region	3.8e-10	PF13401	AAA_22	AAA domain	9.9e-09
WP_137009403.1	Aquitalea aquatilis	NZ_CP039731.1	WP_045847065.1	2353040	2353367	+	TIGR01068	TIGR01068	thioredoxin: thioredoxin	2.9e-38	PF00085	Thioredoxin	Thioredoxin	2.9e-33	TIGR01126	TIGR01126	pdi_dom: protein disulfide-isomerase domain	2.4e-20	TIGR01130	TIGR01130	ER_PDI_fam: protein disulfide isomerase	4.6e-17	TIGR00385	TIGR00385	dsbE: periplasmic protein thiol:disulfide oxidoreductases, DsbE subfamily	1.4e-08	TIGR00411	TIGR00411	redox_disulf_1: redox-active disulfide protein 1	1.8e-08	PF13098	Thioredoxin_2	Thioredoxin-like domain	6.2e-07	PF13905	Thioredoxin_8	Thioredoxin-like	3.3e-06
WP_137337046.1	Burkholderia sp. DHOD12	NZ_CP040078.1	WP_137337031.1	2973784	2973583	-
WP_137337046.1	Burkholderia sp. DHOD12	NZ_CP040078.1	WP_137337032.1	2974134	2973783	-
WP_137337046.1	Burkholderia sp. DHOD12	NZ_CP040078.1	WP_137337033.1	2974357	2975122	+	PF00106	adh_short	short chain dehydrogenase	5.1e-47	PF13561	adh_short_C2	Enoyl-(Acyl carrier protein) reductase	8.2e-45	TIGR01963	TIGR01963	PHB_DH: 3-hydroxybutyrate dehydrogenase	1e-37	TIGR03971	TIGR03971	SDR_subfam_1: SDR family mycofactocin-dependent oxidoreductase	1.6e-34	TIGR04316	TIGR04316	dhbA_paeA: 2,3-dihydro-2,3-dihydroxybenzoate dehydrogenase	6.8e-34	TIGR02632	TIGR02632	RhaD_aldol-ADH: rhamnulose-1-phosphate aldolase/alcohol dehydrogenase	1.2e-31	TIGR01830	TIGR01830	3oxo_ACP_reduc: 3-oxoacyl-[acyl-carrier-protein] reductase	7.6e-30	PF08659	KR	KR domain	4.2e-12	PF01370	Epimerase	NAD dependent epimerase/dehydratase family	9.9e-05
WP_137337046.1	Burkholderia sp. DHOD12	NZ_CP040078.1	WP_137337034.1	2975284	2976097	+	PF17409	MoaF_C	MoaF C-terminal domain	2.5e-51	PF10703	MoaF	MoaF N-terminal domain	1.1e-34
WP_137337046.1	Burkholderia sp. DHOD12	NZ_CP040078.1	WP_137337035.1	2976093	2976900	+	PF13561	adh_short_C2	Enoyl-(Acyl carrier protein) reductase	1.1e-56	TIGR01963	TIGR01963	PHB_DH: 3-hydroxybutyrate dehydrogenase	3.8e-50	PF00106	adh_short	short chain dehydrogenase	4.5e-48	TIGR01830	TIGR01830	3oxo_ACP_reduc: 3-oxoacyl-[acyl-carrier-protein] reductase	3e-46	TIGR03971	TIGR03971	SDR_subfam_1: SDR family mycofactocin-dependent oxidoreductase	1.3e-44	TIGR04316	TIGR04316	dhbA_paeA: 2,3-dihydro-2,3-dihydroxybenzoate dehydrogenase	3.2e-36	TIGR02415	TIGR02415	23BDH: acetoin reductases	1.1e-35	PF08659	KR	KR domain	9.7e-12
WP_137337046.1	Burkholderia sp. DHOD12	NZ_CP040078.1	WP_137337036.1	2977181	2978633	+	PF13520	AA_permease_2	Amino acid permease	1.6e-22	TIGR00909	TIGR00909	2A0306: amino acid transporter	7.8e-18	PF00324	AA_permease	Amino acid permease	5.3e-15	TIGR00906	TIGR00906	2A0303: cationic amino acid transport permease	2.6e-10
WP_137337046.1	Burkholderia sp. DHOD12	NZ_CP040078.1	WP_137337037.1	2978736	2980035	+	TIGR03329	TIGR03329	Phn_aa_oxid: putative aminophosphonate oxidoreductase	1.5e-40	PF01266	DAO	FAD dependent oxidoreductase	2.7e-35	TIGR01373	TIGR01373	soxB: sarcosine oxidase, beta subunit family	3.1e-12	TIGR00292	TIGR00292	TIGR00292: thiazole biosynthesis enzyme	1.7e-06	TIGR01813	TIGR01813	flavo_cyto_c: flavocytochrome c	2.1e-06	TIGR03197	TIGR03197	MnmC_Cterm: tRNA U-34 5-methylaminomethyl-2-thiouridine biosynthesis protein MnmC, C-terminal domain	4.1e-06	PF01946	Thi4	Thi4 family	2e-05	PF07992	Pyr_redox_2	Pyridine nucleotide-disulphide oxidoreductase	8.4e-05	PF00890	FAD_binding_2	FAD binding domain	0.00011	PF13738	Pyr_redox_3	Pyridine nucleotide-disulphide oxidoreductase	0.00068
WP_137337046.1	Burkholderia sp. DHOD12	NZ_CP040078.1	WP_137337038.1	2980097	2980457	+	PF05899	Cupin_3	Protein of unknown function (DUF861)	4e-17	PF07883	Cupin_2	Cupin domain	0.00059
WP_137337046.1	Burkholderia sp. DHOD12	NZ_CP040078.1	WP_137337039.1	2980481	2981165	+	PF08447	PAS_3	PAS fold	4.9e-16	PF00015	MCPsignal	Methyl-accepting chemotaxis protein (MCP) signalling domain	8.8e-16	PF13426	PAS_9	PAS domain	6.5e-07	TIGR00229	TIGR00229	sensory_box: PAS domain S-box protein	7.1e-05	TIGR02938	TIGR02938	nifL_nitrog: nitrogen fixation negative regulator NifL	0.00068
WP_137337046.1	Burkholderia sp. DHOD12	NZ_CP040078.1	WP_137337040.1	2982253	2981263	-	PF12833	HTH_18	Helix-turn-helix domain	1.6e-27	PF00165	HTH_AraC	Bacterial regulatory helix-turn-helix proteins, AraC family	1e-12	TIGR04094	TIGR04094	adjacent_YSIRK: YSIRK-targeted surface antigen transcriptional regulator	1.4e-07
WP_137337046.1	Burkholderia sp. DHOD12	NZ_CP040078.1	WP_137337041.1	2982660	2982252	-	PF07681	DoxX	DoxX	2.4e-17
WP_137337046.1	Burkholderia sp. DHOD12	NZ_CP040078.1	WP_137337042.1	2983693	2982703	-	PF14870	PSII_BNR	Photosynthesis system II assembly factor YCF48	3.2e-26	PF02012	BNR	BNR/Asp-box repeat	9.7e-10	PF15902	Sortilin-Vps10	Sortilin, neurotensin receptor 3,	6.7e-08
WP_137337046.1	Burkholderia sp. DHOD12	NZ_CP040078.1	WP_137337043.1	2986094	2983733	-	TIGR00921	TIGR00921	2A067: efflux transporter, putative, hydrophobe/amphiphile efflux-3 (HAE3) family	5.5e-43	PF03176	MMPL	MMPL family	5.2e-22	TIGR00833	TIGR00833	actII: transport protein	9.8e-20	TIGR03480	TIGR03480	HpnN: hopanoid biosynthesis associated RND transporter like protein HpnN	1.1e-11	PF00873	ACR_tran	AcrB/AcrD/AcrF family	8.7e-11	TIGR00915	TIGR00915	2A0602: RND transporter, hydrophobe/amphiphile efflux-1 (HAE1) family	4.3e-06	TIGR01129	TIGR01129	secD: protein-export membrane protein SecD	0.0004
WP_137337046.1	Burkholderia sp. DHOD12	NZ_CP040078.1	WP_137337044.1	2987989	2986159	-	PF06980	DUF1302	Protein of unknown function (DUF1302)	6.5e-136
WP_137337046.1	Burkholderia sp. DHOD12	NZ_CP040078.1	WP_137337045.1	2989425	2988060	-	PF07044	DUF1329	Protein of unknown function (DUF1329)	6e-115	PF17131	LolA_like	Outer membrane lipoprotein-sorting protein	5.6e-08
WP_137337046.1	Burkholderia sp. DHOD12	NZ_CP040078.1	WP_137337046.1	2991037	2989693	-	TIGR00508	TIGR00508	bioA: adenosylmethionine-8-amino-7-oxononanoate transaminase	1.5e-113	PF00202	Aminotran_3	Aminotransferase class-III	7.2e-106	TIGR00707	TIGR00707	argD: transaminase, acetylornithine/succinylornithine family	8.6e-77	TIGR00700	TIGR00700	GABAtrnsam: 4-aminobutyrate transaminase	5.3e-69	TIGR03372	TIGR03372	putres_am_tran: putrescine aminotransferase	4.8e-66	TIGR01885	TIGR01885	Orn_aminotrans: ornithine--oxo-acid transaminase	3.2e-65
WP_137337046.1	Burkholderia sp. DHOD12	NZ_CP040078.1	WP_137337047.1	2992616	2991110	-	PF00171	Aldedh	Aldehyde dehydrogenase family	1.5e-176	TIGR01804	TIGR01804	BADH: betaine-aldehyde dehydrogenase	1.4e-146	TIGR02299	TIGR02299	HpaE: 5-carboxymethyl-2-hydroxymuconate semialdehyde dehydrogenase	3.6e-136	TIGR03216	TIGR03216	OH_muco_semi_DH: 2-hydroxymuconic semialdehyde dehydrogenase	6.4e-134	TIGR03374	TIGR03374	ABALDH: 1-pyrroline dehydrogenase	1.2e-119	TIGR01780	TIGR01780	SSADH: succinate-semialdehyde dehydrogenase	5.8e-114
WP_137337046.1	Burkholderia sp. DHOD12	NZ_CP040078.1	WP_137337048.1	2993768	2992802	-	PF12833	HTH_18	Helix-turn-helix domain	2.4e-24	PF00165	HTH_AraC	Bacterial regulatory helix-turn-helix proteins, AraC family	6.1e-09	TIGR04094	TIGR04094	adjacent_YSIRK: YSIRK-targeted surface antigen transcriptional regulator	0.00078
WP_137337046.1	Burkholderia sp. DHOD12	NZ_CP040078.1	WP_137337758.1	2994421	2994019	-	TIGR02337	TIGR02337	HpaR: homoprotocatechuate degradation operon regulator, HpaR	1.4e-39	PF01047	MarR	MarR family	4.7e-10	PF12802	MarR_2	MarR family	4e-09	PF13463	HTH_27	Winged helix DNA-binding domain	6.9e-09	TIGR04472	TIGR04472	reg_rSAM_mob: mobile rSAM pair MarR family regulator	1.8e-07	TIGR01889	TIGR01889	Staph_reg_Sar: staphylococcal accessory regulator family	2.3e-05	PF01978	TrmB	Sugar-specific transcriptional regulator TrmB	0.0001
WP_137337046.1	Burkholderia sp. DHOD12	NZ_CP040078.1	WP_137337049.1	2994596	2995370	+	TIGR02305	TIGR02305	HpaG-N-term: 4-hydroxyphenylacetate degradation bifunctional isomerase/decarboxylase, N-terminal subunit	9.3e-70	PF01557	FAA_hydrolase	Fumarylacetoacetate (FAA) hydrolase family	4.4e-36	TIGR02303	TIGR02303	HpaG-C-term: 4-hydroxyphenylacetate degradation bifunctional isomerase/decarboxylase, C-terminal subunit	1e-33
WP_137337046.1	Burkholderia sp. DHOD12	NZ_CP040078.1	WP_137337050.1	2995366	2996125	+	TIGR02303	TIGR02303	HpaG-C-term: 4-hydroxyphenylacetate degradation bifunctional isomerase/decarboxylase, C-terminal subunit	3.4e-110	PF01557	FAA_hydrolase	Fumarylacetoacetate (FAA) hydrolase family	6.3e-58	TIGR02305	TIGR02305	HpaG-N-term: 4-hydroxyphenylacetate degradation bifunctional isomerase/decarboxylase, N-terminal subunit	2.4e-49	TIGR01266	TIGR01266	fum_ac_acetase: fumarylacetoacetase	1.5e-05
WP_137337046.1	Burkholderia sp. DHOD12	NZ_CP040078.1	WP_137337051.1	2996149	2997610	+	TIGR02299	TIGR02299	HpaE: 5-carboxymethyl-2-hydroxymuconate semialdehyde dehydrogenase	5.6e-234	PF00171	Aldedh	Aldehyde dehydrogenase family	2e-172	TIGR01804	TIGR01804	BADH: betaine-aldehyde dehydrogenase	2e-150	TIGR03216	TIGR03216	OH_muco_semi_DH: 2-hydroxymuconic semialdehyde dehydrogenase	3.3e-145	TIGR01780	TIGR01780	SSADH: succinate-semialdehyde dehydrogenase	1.8e-116	TIGR03374	TIGR03374	ABALDH: 1-pyrroline dehydrogenase	7.8e-103
WP_137337046.1	Burkholderia sp. DHOD12	NZ_CP040078.1	WP_137337052.1	2997629	2998553	+	TIGR02298	TIGR02298	HpaD_Fe: 3,4-dihydroxyphenylacetate 2,3-dioxygenase	3.6e-131	PF02900	LigB	Catalytic LigB subunit of aromatic ring-opening dioxygenase	1.1e-70
WP_137337046.1	Burkholderia sp. DHOD12	NZ_CP040078.1	WP_137337053.1	2998578	2999025	+	PF02962	CHMI	5-carboxymethyl-2-hydroxymuconate isomerase	7.4e-33
WP_137337046.1	Burkholderia sp. DHOD12	NZ_CP040078.1	WP_137337054.1	2999028	2999832	+	TIGR02312	TIGR02312	HpaH: 2-oxo-hepta-3-ene-1,7-dioic acid hydratase	1.8e-136	TIGR03220	TIGR03220	catechol_dmpE: 2-oxopent-4-enoate hydratase	4.6e-67	TIGR03218	TIGR03218	catechol_dmpH: 4-oxalocrotonate decarboxylase	9.3e-61	PF01557	FAA_hydrolase	Fumarylacetoacetate (FAA) hydrolase family	2.8e-05
WP_137337046.1	Burkholderia sp. DHOD12	NZ_CP040078.1	WP_137337055.1	2999843	3000659	+	TIGR02311	TIGR02311	HpaI: 2,4-dihydroxyhept-2-ene-1,7-dioic acid aldolase	4.9e-117	TIGR03239	TIGR03239	GarL: 2-dehydro-3-deoxyglucarate aldolase	2e-82	PF03328	HpcH_HpaI	HpcH/HpaI aldolase/citrate lyase family	4.5e-60
WP_137337046.1	Burkholderia sp. DHOD12	NZ_CP040078.1	WP_137337759.1	3003412	3000964	-	PF00933	Glyco_hydro_3	Glycosyl hydrolase family 3 N terminal domain	5.3e-77	PF01915	Glyco_hydro_3_C	Glycosyl hydrolase family 3 C-terminal domain	9.8e-47	PF14310	Fn3-like	Fibronectin type III-like domain	5.3e-21
WP_137337046.1	Burkholderia sp. DHOD12	NZ_CP040078.1	WP_137337056.1	3004412	3003527	-	PF08450	SGL	SMP-30/Gluconolactonase/LRE-like region	1.7e-79
WP_137337046.1	Burkholderia sp. DHOD12	NZ_CP040078.1	WP_137337057.1	3005176	3004408	-	PF13561	adh_short_C2	Enoyl-(Acyl carrier protein) reductase	2.8e-54	PF00106	adh_short	short chain dehydrogenase	1.8e-44	TIGR01963	TIGR01963	PHB_DH: 3-hydroxybutyrate dehydrogenase	4.7e-44	TIGR01830	TIGR01830	3oxo_ACP_reduc: 3-oxoacyl-[acyl-carrier-protein] reductase	1.3e-41	TIGR03971	TIGR03971	SDR_subfam_1: SDR family mycofactocin-dependent oxidoreductase	2.2e-36	TIGR04316	TIGR04316	dhbA_paeA: 2,3-dihydro-2,3-dihydroxybenzoate dehydrogenase	1.9e-35	TIGR01832	TIGR01832	kduD: 2-deoxy-D-gluconate 3-dehydrogenase	2.9e-35	PF08659	KR	KR domain	4.4e-05	PF01370	Epimerase	NAD dependent epimerase/dehydratase family	0.00092
WP_137337046.1	Burkholderia sp. DHOD12	NZ_CP040078.1	WP_137337058.1	3006394	3005227	-	TIGR03265	TIGR03265	PhnT2: putative 2-aminoethylphosphonate ABC transporter, ATP-binding protein	3.3e-85	TIGR01187	TIGR01187	potA: polyamine ABC transporter, ATP-binding protein	3e-82	TIGR03258	TIGR03258	PhnT: 2-aminoethylphosphonate ABC transport system, ATP-binding component PhnT	3e-81	TIGR00968	TIGR00968	3a0106s01: sulfate ABC transporter, ATP-binding protein	6.3e-70	TIGR01186	TIGR01186	proV: glycine betaine/L-proline transport ATP binding subunit	1.4e-54	PF00005	ABC_tran	ABC transporter	9.9e-31	PF17912	OB_MalK	MalK OB fold domain	2.1e-11	PF08402	TOBE_2	TOBE domain	4.6e-11	PF13304	AAA_21	AAA domain, putative AbiEii toxin, Type IV TA system	3.3e-05	PF03193	RsgA_GTPase	RsgA GTPase	5e-05
WP_137337046.1	Burkholderia sp. DHOD12	NZ_CP040078.1	WP_137337059.1	3007278	3006432	-	PF00528	BPD_transp_1	Binding-protein-dependent transport system inner membrane component	6.1e-21	TIGR01581	TIGR01581	Mo_ABC_porter: NifC-like ABC-type porter	2.4e-09	TIGR02141	TIGR02141	modB_ABC: molybdate ABC transporter, permease protein	4.9e-07	TIGR03262	TIGR03262	PhnU2: putative 2-aminoethylphosphonate ABC transporter, permease protein	0.00026	TIGR00969	TIGR00969	3a0106s02: sulfate ABC transporter, permease protein	0.00031	TIGR02139	TIGR02139	permease_CysT: sulfate ABC transporter, permease protein CysT	0.00032
WP_138784334.1	Brucella haematophila	NZ_VCPE01000003.1	WP_138784320.1	91348	91747	+	PF01042	Ribonuc_L-PSP	Endoribonuclease L-PSP	1.2e-28	TIGR00004	TIGR00004	TIGR00004: reactive intermediate/imine deaminase	5.6e-15
WP_138784334.1	Brucella haematophila	NZ_VCPE01000003.1	WP_138784321.1	92785	91957	-	PF00106	adh_short	short chain dehydrogenase	1.7e-46	PF13561	adh_short_C2	Enoyl-(Acyl carrier protein) reductase	1.1e-35	TIGR01963	TIGR01963	PHB_DH: 3-hydroxybutyrate dehydrogenase	4.2e-33	TIGR04316	TIGR04316	dhbA_paeA: 2,3-dihydro-2,3-dihydroxybenzoate dehydrogenase	3.2e-31	TIGR01830	TIGR01830	3oxo_ACP_reduc: 3-oxoacyl-[acyl-carrier-protein] reductase	8.6e-29	TIGR02415	TIGR02415	23BDH: acetoin reductases	2.2e-28	TIGR03971	TIGR03971	SDR_subfam_1: SDR family mycofactocin-dependent oxidoreductase	8.1e-27	PF08659	KR	KR domain	1.1e-11	PF01370	Epimerase	NAD dependent epimerase/dehydratase family	0.00079
WP_138784334.1	Brucella haematophila	NZ_VCPE01000003.1	WP_138784322.1	92880	93771	+	PF06719	AraC_N	AraC-type transcriptional regulator N-terminus	7.6e-34	PF12833	HTH_18	Helix-turn-helix domain	1.1e-20	PF00165	HTH_AraC	Bacterial regulatory helix-turn-helix proteins, AraC family	7.7e-14	TIGR04094	TIGR04094	adjacent_YSIRK: YSIRK-targeted surface antigen transcriptional regulator	7.2e-10	TIGR02297	TIGR02297	HpaA: 4-hydroxyphenylacetate catabolism regulatory protein HpaA	6.8e-08
WP_138784334.1	Brucella haematophila	NZ_VCPE01000003.1	WP_138784323.1	96976	94030	-	PF03797	Autotransporter	Autotransporter beta-domain	1.3e-57	TIGR01414	TIGR01414	autotrans_barl: outer membrane autotransporter barrel domain	5e-54	TIGR02601	TIGR02601	autotrns_rpt: autotransporter-associated beta strand repeat	4.2e-06
WP_138784334.1	Brucella haematophila	NZ_VCPE01000003.1	WP_138784324.1	97115	98642	+	PF13469	Sulfotransfer_3	Sulfotransferase family	3.2e-32	TIGR02917	TIGR02917	PEP_TPR_lipo: putative PEP-CTERM system TPR-repeat lipoprotein	4.3e-09	PF00685	Sulfotransfer_1	Sulfotransferase domain	1.1e-08	PF14559	TPR_19	Tetratricopeptide repeat	6.1e-08	PF07719	TPR_2	Tetratricopeptide repeat	5.1e-07	PF13431	TPR_17	Tetratricopeptide repeat	1.1e-05	TIGR02552	TIGR02552	LcrH_SycD: type III secretion low calcium response chaperone LcrH/SycD	2.5e-05	TIGR02521	TIGR02521	type_IV_pilW: type IV pilus biogenesis/stability protein PilW	3.9e-05
WP_138784334.1	Brucella haematophila	NZ_VCPE01000003.1	WP_002964935.1	98877	99391	+
WP_138784334.1	Brucella haematophila	NZ_VCPE01000003.1	WP_171058707.1	100978	99745	-	PF00884	Sulfatase	Sulfatase	2.6e-13	PF01663	Phosphodiest	Type I phosphodiesterase / nucleotide pyrophosphatase	4.1e-10	TIGR03417	TIGR03417	chol_sulfatase: choline-sulfatase	7.6e-07	PF02995	DUF229	Protein of unknown function (DUF229)	0.00084
WP_138784334.1	Brucella haematophila	NZ_VCPE01000003.1	WP_138784326.1	102066	101001	-	PF12146	Hydrolase_4	Serine aminopeptidase, S33	1.7e-14	PF00561	Abhydrolase_1	alpha/beta hydrolase fold	6.5e-12	PF12697	Abhydrolase_6	Alpha/beta hydrolase family	7.8e-12	TIGR01836	TIGR01836	PHA_synth_III_C: poly(R)-hydroxyalkanoic acid synthase, class III, PhaC subunit	6e-05
WP_138784334.1	Brucella haematophila	NZ_VCPE01000003.1	WP_138784327.1	102185	103091	+	PF03466	LysR_substrate	LysR substrate binding domain	4.5e-37	TIGR03339	TIGR03339	phn_lysR: aminoethylphosphonate catabolism associated LysR family transcriptional regulator	7.9e-30	TIGR02424	TIGR02424	TF_pcaQ: pca operon transcription factor PcaQ	3.2e-25	PF00126	HTH_1	Bacterial regulatory helix-turn-helix protein, lysR family	3.3e-21	TIGR03418	TIGR03418	chol_sulf_TF: putative choline sulfate-utilization transcription factor	3.6e-20	TIGR03298	TIGR03298	argP: transcriptional regulator, ArgP family	5.1e-11	TIGR02036	TIGR02036	dsdC: D-serine deaminase transcriptional activator	8.7e-08
WP_138784334.1	Brucella haematophila	NZ_VCPE01000003.1	WP_138784328.1	103712	105041	+	TIGR02332	TIGR02332	HpaX: 4-hydroxyphenylacetate permease	8.4e-91	TIGR00893	TIGR00893	2A0114: D-galactonate transporter	9.6e-90	PF07690	MFS_1	Major Facilitator Superfamily	5.6e-41	TIGR00881	TIGR00881	2A0104: phosphoglycerate transporter family protein	1.1e-26	TIGR00895	TIGR00895	2A0115: MFS transporter, aromatic acid:H+ symporter (AAHS) family	2.5e-21	TIGR00894	TIGR00894	2A0114euk: Na(+)-dependent inorganic phosphate cotransporter	2.6e-16	PF06779	MFS_4	Uncharacterised MFS-type transporter YbfB	0.00014	PF12832	MFS_1_like	MFS_1 like family	0.00019
WP_138784334.1	Brucella haematophila	NZ_VCPE01000003.1	WP_138784329.1	105063	105825	+	TIGR01830	TIGR01830	3oxo_ACP_reduc: 3-oxoacyl-[acyl-carrier-protein] reductase	4.4e-58	PF13561	adh_short_C2	Enoyl-(Acyl carrier protein) reductase	8.7e-58	TIGR01829	TIGR01829	AcAcCoA_reduct: acetoacetyl-CoA reductase	3.2e-53	PF00106	adh_short	short chain dehydrogenase	1.7e-47	TIGR01963	TIGR01963	PHB_DH: 3-hydroxybutyrate dehydrogenase	2.3e-46	TIGR01832	TIGR01832	kduD: 2-deoxy-D-gluconate 3-dehydrogenase	1.5e-43	TIGR02415	TIGR02415	23BDH: acetoin reductases	6.7e-40	PF08659	KR	KR domain	1.1e-12
WP_138784334.1	Brucella haematophila	NZ_VCPE01000003.1	WP_138784330.1	105824	106259	+	PF05025	RbsD_FucU	RbsD / FucU transport protein family	1.2e-21
WP_138784334.1	Brucella haematophila	NZ_VCPE01000003.1	WP_138784331.1	106264	107008	+	TIGR02431	TIGR02431	pcaR_pcaU: beta-ketoadipate pathway transcriptional regulators, PcaR/PcaU/PobR family	1.3e-35	PF01614	IclR	Bacterial transcriptional regulator	1.4e-26	PF09339	HTH_IclR	IclR helix-turn-helix domain	7.4e-07	PF12840	HTH_20	Helix-turn-helix domain	0.00011	PF13545	HTH_Crp_2	Crp-like helix-turn-helix domain	0.00021	PF12802	MarR_2	MarR family	0.00057
WP_138784334.1	Brucella haematophila	NZ_VCPE01000003.1	WP_138784332.1	108078	107094	-	PF01636	APH	Phosphotransferase enzyme family	4e-27	TIGR02906	TIGR02906	spore_CotS: spore coat protein, CotS family	2.2e-09	TIGR00938	TIGR00938	thrB_alt: homoserine kinase	2.8e-07	PF01633	Choline_kinase	Choline/ethanolamine kinase	1.6e-05
WP_138784334.1	Brucella haematophila	NZ_VCPE01000003.1	WP_138784333.1	109365	108081	-	PF00202	Aminotran_3	Aminotransferase class-III	1.1e-76	TIGR00700	TIGR00700	GABAtrnsam: 4-aminobutyrate transaminase	1e-59	TIGR00707	TIGR00707	argD: transaminase, acetylornithine/succinylornithine family	5.2e-58	TIGR01885	TIGR01885	Orn_aminotrans: ornithine--oxo-acid transaminase	1.2e-53	TIGR00508	TIGR00508	bioA: adenosylmethionine-8-amino-7-oxononanoate transaminase	2.8e-50	TIGR00709	TIGR00709	dat: 2,4-diaminobutyrate 4-transaminase	1e-45
WP_138784334.1	Brucella haematophila	NZ_VCPE01000003.1	WP_138784334.1	110725	109366	-	TIGR00508	TIGR00508	bioA: adenosylmethionine-8-amino-7-oxononanoate transaminase	1.6e-99	PF00202	Aminotran_3	Aminotransferase class-III	7.2e-99	TIGR00707	TIGR00707	argD: transaminase, acetylornithine/succinylornithine family	6.3e-73	TIGR00700	TIGR00700	GABAtrnsam: 4-aminobutyrate transaminase	2.9e-61	TIGR03246	TIGR03246	arg_catab_astC: succinylornithine transaminase family	1.6e-59	TIGR01885	TIGR01885	Orn_aminotrans: ornithine--oxo-acid transaminase	1e-57
WP_138784334.1	Brucella haematophila	NZ_VCPE01000003.1	WP_138784335.1	111380	110735	-	TIGR02247	TIGR02247	HAD-1A3-hyp: epoxide hydrolase N-terminal domain-like phosphatase	1.1e-20	PF13419	HAD_2	Haloacid dehalogenase-like hydrolase	3.7e-15	TIGR01509	TIGR01509	HAD-SF-IA-v3: HAD hydrolase, family IA, variant 3	6.5e-15	PF00702	Hydrolase	haloacid dehalogenase-like hydrolase	2.3e-12	TIGR01993	TIGR01993	Pyr-5-nucltdase: pyrimidine 5'-nucleotidase	7.4e-12	TIGR01428	TIGR01428	HAD_type_II: haloacid dehalogenase, type II	6e-11	TIGR01449	TIGR01449	PGP_bact: phosphoglycolate phosphatase, bacterial	1.7e-10	PF13242	Hydrolase_like	HAD-hyrolase-like	0.00026
WP_138784334.1	Brucella haematophila	NZ_VCPE01000003.1	WP_138784336.1	112633	111376	-	PF06792	UPF0261	Uncharacterised protein family (UPF0261)	9.5e-116
WP_138784334.1	Brucella haematophila	NZ_VCPE01000003.1	WP_138784637.1	113418	112632	-	TIGR02431	TIGR02431	pcaR_pcaU: beta-ketoadipate pathway transcriptional regulators, PcaR/PcaU/PobR family	7.7e-32	PF01614	IclR	Bacterial transcriptional regulator	3.9e-16	PF09339	HTH_IclR	IclR helix-turn-helix domain	2.9e-15	TIGR01884	TIGR01884	cas_HTH: CRISPR locus-related DNA-binding protein	8.6e-06	PF12802	MarR_2	MarR family	0.00025
WP_138784334.1	Brucella haematophila	NZ_VCPE01000003.1	WP_138784337.1	113680	115144	+	PF13520	AA_permease_2	Amino acid permease	1.5e-28	TIGR00909	TIGR00909	2A0306: amino acid transporter	1.7e-23	PF00324	AA_permease	Amino acid permease	7.8e-17	TIGR00906	TIGR00906	2A0303: cationic amino acid transport permease	5.6e-09	TIGR00911	TIGR00911	2A0308: L-type amino acid transporter	1.2e-07	TIGR00913	TIGR00913	2A0310: amino acid permease (yeast)	1.7e-05
WP_138784334.1	Brucella haematophila	NZ_VCPE01000003.1	WP_138784338.1	115195	116674	+	PF00171	Aldedh	Aldehyde dehydrogenase family	5.9e-159	TIGR01804	TIGR01804	BADH: betaine-aldehyde dehydrogenase	3.4e-141	TIGR02299	TIGR02299	HpaE: 5-carboxymethyl-2-hydroxymuconate semialdehyde dehydrogenase	5.8e-138	TIGR03216	TIGR03216	OH_muco_semi_DH: 2-hydroxymuconic semialdehyde dehydrogenase	1e-114	TIGR01780	TIGR01780	SSADH: succinate-semialdehyde dehydrogenase	5.8e-105	TIGR03374	TIGR03374	ABALDH: 1-pyrroline dehydrogenase	2.6e-103
WP_138784334.1	Brucella haematophila	NZ_VCPE01000003.1	WP_138784339.1	116910	118569	+	PF07969	Amidohydro_3	Amidohydrolase family	5.4e-84	TIGR01224	TIGR01224	hutI: imidazolonepropionase	4.3e-19	PF01979	Amidohydro_1	Amidohydrolase family	1.6e-14	TIGR02967	TIGR02967	guan_deamin: guanine deaminase	9.7e-14	TIGR02033	TIGR02033	D-hydantoinase: dihydropyrimidinase	2.9e-13	TIGR02318	TIGR02318	phosphono_phnM: phosphonate metabolism protein PhnM	8e-13	TIGR03178	TIGR03178	allantoinase: allantoinase	1e-12
WP_138784334.1	Brucella haematophila	NZ_VCPE01000003.1	WP_138784340.1	118623	119805	+	PF13458	Peripla_BP_6	Periplasmic binding protein	1.8e-50	PF13433	Peripla_BP_5	Periplasmic binding protein domain	2.1e-07	TIGR03407	TIGR03407	urea_ABC_UrtA: urea ABC transporter, urea binding protein	5.1e-07	TIGR03669	TIGR03669	urea_ABC_arch: urea ABC transporter, substrate-binding protein	0.00026
WP_138784334.1	Brucella haematophila	NZ_VCPE01000003.1	WP_138784341.1	119940	120810	+	PF02653	BPD_transp_2	Branched-chain amino acid transport system / permease component	5.9e-18	TIGR03409	TIGR03409	urea_trans_UrtB: urea ABC transporter, permease protein UrtB	1.7e-07
WP_138784334.1	Brucella haematophila	NZ_VCPE01000003.1	WP_138784342.1	120796	122521	+	TIGR03411	TIGR03411	urea_trans_UrtD: urea ABC transporter, ATP-binding protein UrtD	2e-38	TIGR03410	TIGR03410	urea_trans_UrtE: urea ABC transporter, ATP-binding protein UrtE	3.8e-29	TIGR03873	TIGR03873	F420-0_ABC_ATP: proposed F420-0 ABC transporter, ATP-binding protein	1.9e-28	TIGR04406	TIGR04406	LPS_export_lptB: LPS export ABC transporter ATP-binding protein	2.3e-27	TIGR03864	TIGR03864	PQQ_ABC_ATP: ABC transporter, ATP-binding subunit, PQQ-dependent alcohol dehydrogenase system	7.8e-26	PF02653	BPD_transp_2	Branched-chain amino acid transport system / permease component	5.7e-21	PF00005	ABC_tran	ABC transporter	1.1e-19	PF13304	AAA_21	AAA domain, putative AbiEii toxin, Type IV TA system	1.1e-07	PF13555	AAA_29	P-loop containing region of AAA domain	6.2e-06	PF13476	AAA_23	AAA domain	0.00042
WP_138784334.1	Brucella haematophila	NZ_VCPE01000003.1	WP_138784343.1	122517	123222	+	TIGR03410	TIGR03410	urea_trans_UrtE: urea ABC transporter, ATP-binding protein UrtE	4.3e-57	TIGR04406	TIGR04406	LPS_export_lptB: LPS export ABC transporter ATP-binding protein	3.4e-43	TIGR03411	TIGR03411	urea_trans_UrtD: urea ABC transporter, ATP-binding protein UrtD	8.3e-33	TIGR03864	TIGR03864	PQQ_ABC_ATP: ABC transporter, ATP-binding subunit, PQQ-dependent alcohol dehydrogenase system	3.2e-30	TIGR01188	TIGR01188	drrA: daunorubicin resistance ABC transporter, ATP-binding protein	4.6e-30	PF00005	ABC_tran	ABC transporter	8.4e-25	PF13304	AAA_21	AAA domain, putative AbiEii toxin, Type IV TA system	4.4e-10	PF02463	SMC_N	RecF/RecN/SMC N terminal domain	4.7e-05	PF13604	AAA_30	AAA domain	5.6e-05
WP_138784334.1	Brucella haematophila	NZ_VCPE01000003.1	WP_018426890.1	123446	124414	+
WP_138784334.1	Brucella haematophila	NZ_VCPE01000003.1	WP_138784344.1	125301	124500	-	PF13561	adh_short_C2	Enoyl-(Acyl carrier protein) reductase	1.5e-60	TIGR01830	TIGR01830	3oxo_ACP_reduc: 3-oxoacyl-[acyl-carrier-protein] reductase	2.6e-50	TIGR03971	TIGR03971	SDR_subfam_1: SDR family mycofactocin-dependent oxidoreductase	6e-49	PF00106	adh_short	short chain dehydrogenase	5e-47	TIGR02415	TIGR02415	23BDH: acetoin reductases	5e-46	TIGR01963	TIGR01963	PHB_DH: 3-hydroxybutyrate dehydrogenase	1.8e-42	TIGR01832	TIGR01832	kduD: 2-deoxy-D-gluconate 3-dehydrogenase	2.4e-42	PF08659	KR	KR domain	4.7e-10
WP_138784334.1	Brucella haematophila	NZ_VCPE01000003.1	WP_138784638.1	125402	126290	+	PF03466	LysR_substrate	LysR substrate binding domain	1.4e-39	TIGR03418	TIGR03418	chol_sulf_TF: putative choline sulfate-utilization transcription factor	1.5e-34	TIGR02036	TIGR02036	dsdC: D-serine deaminase transcriptional activator	8.9e-29	PF00126	HTH_1	Bacterial regulatory helix-turn-helix protein, lysR family	1e-20	TIGR03339	TIGR03339	phn_lysR: aminoethylphosphonate catabolism associated LysR family transcriptional regulator	1.9e-20	TIGR03298	TIGR03298	argP: transcriptional regulator, ArgP family	2.4e-17	TIGR02424	TIGR02424	TF_pcaQ: pca operon transcription factor PcaQ	7.1e-17
WP_138784334.1	Brucella haematophila	NZ_VCPE01000003.1	WP_138784345.1	126952	126574	-	PF00903	Glyoxalase	Glyoxalase/Bleomycin resistance protein/Dioxygenase superfamily	9.9e-15	PF12681	Glyoxalase_2	Glyoxalase-like domain	2.1e-07	TIGR00068	TIGR00068	glyox_I: lactoylglutathione lyase	0.00022
WP_138784334.1	Brucella haematophila	NZ_VCPE01000003.1	WP_138784346.1	128413	127252	-	PF00465	Fe-ADH	Iron-containing alcohol dehydrogenase	2.7e-116	TIGR02638	TIGR02638	lactal_redase: lactaldehyde reductase	2.1e-78	TIGR03405	TIGR03405	Phn_Fe-ADH: phosphonate metabolism-associated iron-containing alcohol dehydrogenase	8.5e-53	TIGR04266	TIGR04266	NDMA_methanol: NDMA-dependent methanol dehydrogenase	4.1e-32	PF13685	Fe-ADH_2	Iron-containing alcohol dehydrogenase	1.6e-15
WP_139643026.1	Pseudomonas corrugata	NZ_JABFMO010000005.1	WP_139643059.1	83850	84594	+	PF00535	Glycos_transf_2	Glycosyl transferase family 2	1.5e-25	TIGR03937	TIGR03937	PgaC_IcaA: poly-beta-1,6 N-acetyl-D-glucosamine synthase	1.3e-14	TIGR03965	TIGR03965	mycofact_glyco: mycofactocin system glycosyltransferase	1.1e-13	TIGR04283	TIGR04283	glyco_like_mftF: transferase 2, rSAM/selenodomain-associated	2e-12	PF13641	Glyco_tranf_2_3	Glycosyltransferase like family 2	8.5e-10	TIGR04182	TIGR04182	glyco_TIGR04182: glycosyltransferase, TIGR04182 family	7.6e-08	TIGR03469	TIGR03469	HpnB: hopene-associated glycosyltransferase HpnB	2.9e-06	PF10111	Glyco_tranf_2_2	Glycosyltransferase like family 2	2.1e-05
WP_139643026.1	Pseudomonas corrugata	NZ_JABFMO010000005.1	WP_041023770.1	84595	84889	+	PF07578	LAB_N	Lipid A Biosynthesis N-terminal domain	3.1e-33
WP_139643026.1	Pseudomonas corrugata	NZ_JABFMO010000005.1	WP_175385067.1	84956	86414	+	PF13231	PMT_2	Dolichyl-phosphate-mannose-protein mannosyltransferase	2.6e-20	PF02366	PMT	Dolichyl-phosphate-mannose-protein mannosyltransferase	1.2e-09
WP_139643026.1	Pseudomonas corrugata	NZ_JABFMO010000005.1	WP_139643054.1	86655	88320	+	TIGR02188	TIGR02188	Ac_CoA_lig_AcsA: acetate--CoA ligase	7.8e-100	TIGR02262	TIGR02262	benz_CoA_lig: benzoate-CoA ligase family	8.5e-77	PF00501	AMP-binding	AMP-binding enzyme	8.3e-73	TIGR02316	TIGR02316	propion_prpE: propionate--CoA ligase	1.3e-56	TIGR01733	TIGR01733	AA-adenyl-dom: amino acid adenylation domain	1.4e-48	TIGR03098	TIGR03098	ligase_PEP_1: acyl-CoA ligase (AMP-forming), exosortase A-associated	1.4e-45	PF13193	AMP-binding_C	AMP-binding enzyme C-terminal domain	6.3e-27
WP_139643026.1	Pseudomonas corrugata	NZ_JABFMO010000005.1	WP_139643051.1	88336	89098	+	PF00106	adh_short	short chain dehydrogenase	2.7e-42	TIGR01830	TIGR01830	3oxo_ACP_reduc: 3-oxoacyl-[acyl-carrier-protein] reductase	3.7e-40	PF13561	adh_short_C2	Enoyl-(Acyl carrier protein) reductase	1.5e-39	TIGR01829	TIGR01829	AcAcCoA_reduct: acetoacetyl-CoA reductase	1e-36	TIGR02415	TIGR02415	23BDH: acetoin reductases	1.9e-32	TIGR03971	TIGR03971	SDR_subfam_1: SDR family mycofactocin-dependent oxidoreductase	6e-29	TIGR01832	TIGR01832	kduD: 2-deoxy-D-gluconate 3-dehydrogenase	2.3e-28	PF08659	KR	KR domain	5.8e-10
WP_139643026.1	Pseudomonas corrugata	NZ_JABFMO010000005.1	WP_139643048.1	89110	90298	+	TIGR01930	TIGR01930	AcCoA-C-Actrans: acetyl-CoA C-acyltransferase	4.2e-127	TIGR02430	TIGR02430	pcaF: 3-oxoadipyl-CoA thiolase	1.4e-89	PF00108	Thiolase_N	Thiolase, N-terminal domain	3.3e-89	TIGR02445	TIGR02445	fadA: acetyl-CoA C-acyltransferase FadA	2.4e-72	TIGR02446	TIGR02446	FadI: acetyl-CoA C-acyltransferase FadI	4.9e-47	PF02803	Thiolase_C	Thiolase, C-terminal domain	9.4e-43	PF00109	ketoacyl-synt	Beta-ketoacyl synthase, N-terminal domain	1.3e-05	TIGR03150	TIGR03150	fabF: beta-ketoacyl-acyl-carrier-protein synthase II	9.7e-05
WP_139643026.1	Pseudomonas corrugata	NZ_JABFMO010000005.1	WP_175362704.1	90307	91435	+	TIGR03207	TIGR03207	cyc_hxne_CoA_dh: cyclohexanecarboxyl-CoA dehydrogenase	1.4e-75	PF00441	Acyl-CoA_dh_1	Acyl-CoA dehydrogenase, C-terminal domain	4.1e-51	PF02771	Acyl-CoA_dh_N	Acyl-CoA dehydrogenase, N-terminal domain	9.6e-38	TIGR03204	TIGR03204	pimC_large: pimeloyl-CoA dehydrogenase, large subunit	8.2e-34	TIGR04022	TIGR04022	sulfur_SfnB: sulfur acquisition oxidoreductase, SfnB family	1e-31	PF08028	Acyl-CoA_dh_2	Acyl-CoA dehydrogenase, C-terminal domain	4.4e-28	PF02770	Acyl-CoA_dh_M	Acyl-CoA dehydrogenase, middle domain	7.6e-28	TIGR03203	TIGR03203	pimD_small: pimeloyl-CoA dehydrogenase, small subunit	1.1e-26
WP_139643026.1	Pseudomonas corrugata	NZ_JABFMO010000005.1	WP_024777310.1	91448	92222	+	PF00378	ECH_1	Enoyl-CoA hydratase/isomerase	1.9e-80	TIGR02280	TIGR02280	PaaB1: phenylacetate degradation probable enoyl-CoA hydratase PaaB	2.9e-47	TIGR01929	TIGR01929	menB: naphthoate synthase	5.1e-40	PF16113	ECH_2	Enoyl-CoA hydratase/isomerase	1.7e-39	TIGR02437	TIGR02437	FadB: fatty oxidation complex, alpha subunit FadB	4.4e-37	TIGR03210	TIGR03210	badI: 2-ketocyclohexanecarboxyl-CoA hydrolase	5e-36	TIGR02441	TIGR02441	fa_ox_alpha_mit: fatty acid oxidation complex, alpha subunit, mitochondrial	1.8e-34
WP_139643026.1	Pseudomonas corrugata	NZ_JABFMO010000005.1	WP_139643045.1	94399	92776	-	PF00990	GGDEF	Diguanylate cyclase, GGDEF domain	6.8e-41	TIGR00254	TIGR00254	GGDEF: diguanylate cyclase (GGDEF) domain	9.6e-34	PF02743	dCache_1	Cache domain	2.1e-16	PF00672	HAMP	HAMP domain	3.3e-07	TIGR01386	TIGR01386	cztS_silS_copS: heavy metal sensor kinase	6.7e-05
WP_139643026.1	Pseudomonas corrugata	NZ_JABFMO010000005.1	WP_139643042.1	94885	95665	+	PF00455	DeoRC	DeoR C terminal sensor domain	3e-38	PF08220	HTH_DeoR	DeoR-like helix-turn-helix domain	4.8e-11	PF08279	HTH_11	HTH domain	9.2e-05
WP_139643026.1	Pseudomonas corrugata	NZ_JABFMO010000005.1	WP_175385003.1	96694	95773	-	PF00892	EamA	EamA-like transporter family	2.2e-20	TIGR00950	TIGR00950	2A78: carboxylate/amino acid/amine transporter	1e-09
WP_139643026.1	Pseudomonas corrugata	NZ_JABFMO010000005.1	WP_175385004.1	96768	97623	+	PF03466	LysR_substrate	LysR substrate binding domain	9.4e-25	TIGR03339	TIGR03339	phn_lysR: aminoethylphosphonate catabolism associated LysR family transcriptional regulator	2.4e-19	PF00126	HTH_1	Bacterial regulatory helix-turn-helix protein, lysR family	1.9e-16	TIGR02424	TIGR02424	TF_pcaQ: pca operon transcription factor PcaQ	1.2e-15	TIGR03418	TIGR03418	chol_sulf_TF: putative choline sulfate-utilization transcription factor	1.2e-14	TIGR03298	TIGR03298	argP: transcriptional regulator, ArgP family	8e-13	TIGR02036	TIGR02036	dsdC: D-serine deaminase transcriptional activator	9.6e-12
WP_139643026.1	Pseudomonas corrugata	NZ_JABFMO010000005.1	WP_175385005.1	99710	97658	-	PF00015	MCPsignal	Methyl-accepting chemotaxis protein (MCP) signalling domain	6.3e-44	PF02743	dCache_1	Cache domain	1.2e-12	PF00672	HAMP	HAMP domain	3.2e-11	TIGR02168	TIGR02168	SMC_prok_B: chromosome segregation protein SMC	0.00016
WP_139643026.1	Pseudomonas corrugata	NZ_JABFMO010000005.1	WP_175385006.1	100072	101521	+	PF13520	AA_permease_2	Amino acid permease	2.3e-29	TIGR00909	TIGR00909	2A0306: amino acid transporter	2e-24	PF00324	AA_permease	Amino acid permease	2e-20	TIGR00906	TIGR00906	2A0303: cationic amino acid transport permease	3.5e-13	TIGR00911	TIGR00911	2A0308: L-type amino acid transporter	8e-12
WP_139643026.1	Pseudomonas corrugata	NZ_JABFMO010000005.1	WP_139643028.1	101609	103031	+	PF00171	Aldedh	Aldehyde dehydrogenase family	4.7e-144	TIGR03374	TIGR03374	ABALDH: 1-pyrroline dehydrogenase	3e-105	TIGR01804	TIGR01804	BADH: betaine-aldehyde dehydrogenase	2.4e-102	TIGR01780	TIGR01780	SSADH: succinate-semialdehyde dehydrogenase	2.2e-98	TIGR02299	TIGR02299	HpaE: 5-carboxymethyl-2-hydroxymuconate semialdehyde dehydrogenase	3.6e-96	TIGR03216	TIGR03216	OH_muco_semi_DH: 2-hydroxymuconic semialdehyde dehydrogenase	1.2e-89
WP_139643026.1	Pseudomonas corrugata	NZ_JABFMO010000005.1	WP_139643026.1	103042	104392	+	TIGR00508	TIGR00508	bioA: adenosylmethionine-8-amino-7-oxononanoate transaminase	4.3e-112	PF00202	Aminotran_3	Aminotransferase class-III	2.7e-105	TIGR00707	TIGR00707	argD: transaminase, acetylornithine/succinylornithine family	9.7e-74	TIGR00700	TIGR00700	GABAtrnsam: 4-aminobutyrate transaminase	2.4e-68	TIGR01885	TIGR01885	Orn_aminotrans: ornithine--oxo-acid transaminase	1.4e-61	TIGR03372	TIGR03372	putres_am_tran: putrescine aminotransferase	4.7e-59
WP_139643026.1	Pseudomonas corrugata	NZ_JABFMO010000005.1	WP_139643024.1	104477	105803	+
WP_139643026.1	Pseudomonas corrugata	NZ_JABFMO010000005.1	WP_139643022.1	106580	105821	-	TIGR02431	TIGR02431	pcaR_pcaU: beta-ketoadipate pathway transcriptional regulators, PcaR/PcaU/PobR family	1e-26	PF01614	IclR	Bacterial transcriptional regulator	5.2e-15	PF09339	HTH_IclR	IclR helix-turn-helix domain	4e-08	PF08279	HTH_11	HTH domain	7.5e-06	PF13412	HTH_24	Winged helix-turn-helix DNA-binding	9e-06	PF13730	HTH_36	Helix-turn-helix domain	1.3e-05	TIGR01884	TIGR01884	cas_HTH: CRISPR locus-related DNA-binding protein	0.00051
WP_139643026.1	Pseudomonas corrugata	NZ_JABFMO010000005.1	WP_175385007.1	106706	106856	+
WP_139643026.1	Pseudomonas corrugata	NZ_JABFMO010000005.1	WP_175385008.1	106852	108394	+	PF02776	TPP_enzyme_N	Thiamine pyrophosphate enzyme, N-terminal TPP binding domain	1.6e-37	TIGR00118	TIGR00118	acolac_lg: acetolactate synthase, large subunit, biosynthetic type	4.2e-33	PF02775	TPP_enzyme_C	Thiamine pyrophosphate enzyme, C-terminal TPP binding domain	1e-24	TIGR02418	TIGR02418	acolac_catab: acetolactate synthase, catabolic	1.9e-24	TIGR03457	TIGR03457	sulphoacet_xsc: sulfoacetaldehyde acetyltransferase	2.4e-19	TIGR02720	TIGR02720	pyruv_oxi_spxB: pyruvate oxidase	3.5e-19	TIGR03254	TIGR03254	oxalate_oxc: oxalyl-CoA decarboxylase	5.1e-17
WP_139643026.1	Pseudomonas corrugata	NZ_JABFMO010000005.1	WP_175385009.1	108404	109895	+	PF00171	Aldedh	Aldehyde dehydrogenase family	2.4e-175	TIGR01804	TIGR01804	BADH: betaine-aldehyde dehydrogenase	1.4e-152	TIGR02299	TIGR02299	HpaE: 5-carboxymethyl-2-hydroxymuconate semialdehyde dehydrogenase	7.4e-140	TIGR03216	TIGR03216	OH_muco_semi_DH: 2-hydroxymuconic semialdehyde dehydrogenase	4.7e-127	TIGR01780	TIGR01780	SSADH: succinate-semialdehyde dehydrogenase	1.7e-123	TIGR04284	TIGR04284	aldehy_Rv0768: aldehyde dehydrogenase, Rv0768 family	6.5e-107
WP_139643026.1	Pseudomonas corrugata	NZ_JABFMO010000005.1	WP_024777297.1	109921	110716	+	PF13561	adh_short_C2	Enoyl-(Acyl carrier protein) reductase	3e-43	PF00106	adh_short	short chain dehydrogenase	1.6e-40	TIGR01963	TIGR01963	PHB_DH: 3-hydroxybutyrate dehydrogenase	1.2e-36	TIGR01830	TIGR01830	3oxo_ACP_reduc: 3-oxoacyl-[acyl-carrier-protein] reductase	3.4e-36	TIGR03971	TIGR03971	SDR_subfam_1: SDR family mycofactocin-dependent oxidoreductase	7.2e-34	TIGR02415	TIGR02415	23BDH: acetoin reductases	1.4e-33	TIGR01829	TIGR01829	AcAcCoA_reduct: acetoacetyl-CoA reductase	8.2e-32	PF08659	KR	KR domain	3.3e-08
WP_139643026.1	Pseudomonas corrugata	NZ_JABFMO010000005.1	WP_175385010.1	110728	111766	+	PF15902	Sortilin-Vps10	Sortilin, neurotensin receptor 3,	2.1e-21	PF14870	PSII_BNR	Photosynthesis system II assembly factor YCF48	5.2e-12	PF02012	BNR	BNR/Asp-box repeat	2e-05
WP_139643026.1	Pseudomonas corrugata	NZ_JABFMO010000005.1	WP_139643011.1	111777	112227	+	PF00903	Glyoxalase	Glyoxalase/Bleomycin resistance protein/Dioxygenase superfamily	1.1e-13	TIGR03211	TIGR03211	catechol_2_3: catechol 2,3 dioxygenase	1e-10	TIGR02295	TIGR02295	HpaD: 3,4-dihydroxyphenylacetate 2,3-dioxygenase	7.4e-09	TIGR00068	TIGR00068	glyox_I: lactoylglutathione lyase	0.00015
WP_139643026.1	Pseudomonas corrugata	NZ_JABFMO010000005.1	WP_047703028.1	112241	112844	+	PF06684	AA_synth	Amino acid synthesis	2e-61
WP_139643026.1	Pseudomonas corrugata	NZ_JABFMO010000005.1	WP_175385011.1	112871	113738	+	PF12697	Abhydrolase_6	Alpha/beta hydrolase family	4.8e-25	TIGR03695	TIGR03695	menH_SHCHC: 2-succinyl-6-hydroxy-2,4-cyclohexadiene-1-carboxylate synthase	3.9e-23	PF00561	Abhydrolase_1	alpha/beta hydrolase fold	1.1e-20	TIGR02427	TIGR02427	protocat_pcaD: 3-oxoadipate enol-lactonase	2.1e-19	PF12146	Hydrolase_4	Serine aminopeptidase, S33	4.3e-15	TIGR01250	TIGR01250	pro_imino_pep_2: proline-specific peptidase	2.9e-14	TIGR03611	TIGR03611	RutD: pyrimidine utilization protein D	4.7e-12	TIGR01249	TIGR01249	pro_imino_pep_1: prolyl aminopeptidase	7.4e-12
WP_139643026.1	Pseudomonas corrugata	NZ_JABFMO010000005.1	WP_175385012.1	113737	115345	+	PF01494	FAD_binding_3	FAD binding domain	1.1e-68	TIGR01988	TIGR01988	Ubi-OHases: ubiquinone biosynthesis hydroxylase, UbiH/UbiF/VisC/COQ6 family	9.7e-37	TIGR01984	TIGR01984	UbiH: 2-polyprenyl-6-methoxyphenol 4-hydroxylase	1.5e-22	TIGR01989	TIGR01989	COQ6: ubiquinone biosynthesis monooxygenase COQ6	6.9e-22	TIGR02032	TIGR02032	GG-red-SF: geranylgeranyl reductase family	3.5e-13	TIGR02360	TIGR02360	pbenz_hydroxyl: 4-hydroxybenzoate 3-monooxygenase	7.1e-12	PF07992	Pyr_redox_2	Pyridine nucleotide-disulphide oxidoreductase	5.1e-07	PF00890	FAD_binding_2	FAD binding domain	0.00083
WP_139643026.1	Pseudomonas corrugata	NZ_JABFMO010000005.1	WP_139643001.1	115341	116121	+	TIGR03220	TIGR03220	catechol_dmpE: 2-oxopent-4-enoate hydratase	2e-35	TIGR03218	TIGR03218	catechol_dmpH: 4-oxalocrotonate decarboxylase	7.3e-33	TIGR02312	TIGR02312	HpaH: 2-oxo-hepta-3-ene-1,7-dioic acid hydratase	1.7e-30
WP_139643026.1	Pseudomonas corrugata	NZ_JABFMO010000005.1	WP_175385013.1	116200	117139	+	PF12833	HTH_18	Helix-turn-helix domain	2.1e-26	PF00165	HTH_AraC	Bacterial regulatory helix-turn-helix proteins, AraC family	6.2e-13	TIGR04094	TIGR04094	adjacent_YSIRK: YSIRK-targeted surface antigen transcriptional regulator	1.2e-06	TIGR02297	TIGR02297	HpaA: 4-hydroxyphenylacetate catabolism regulatory protein HpaA	0.00029
WP_139643026.1	Pseudomonas corrugata	NZ_JABFMO010000005.1	WP_175385014.1	117479	118148	+	TIGR03338	TIGR03338	phnR_burk: phosphonate utilization associated transcriptional regulator	7.5e-32	PF07729	FCD	FCD domain	2.4e-27	PF00392	GntR	Bacterial regulatory proteins, gntR family	3.6e-14	TIGR02018	TIGR02018	his_ut_repres: histidine utilization repressor	5.1e-05	PF13545	HTH_Crp_2	Crp-like helix-turn-helix domain	0.00021	TIGR02812	TIGR02812	fadR_gamma: fatty acid metabolism transcriptional regulator FadR	0.0005	TIGR02325	TIGR02325	C_P_lyase_phnF: phosphonate metabolism transcriptional regulator PhnF	0.00081
WP_139643026.1	Pseudomonas corrugata	NZ_JABFMO010000005.1	WP_139642993.1	118223	119030	+	PF00497	SBP_bac_3	Bacterial extracellular solute-binding proteins, family 3	5.8e-46	TIGR01096	TIGR01096	3A0103s03R: lysine-arginine-ornithine-binding periplasmic protein	2.3e-26	TIGR02995	TIGR02995	ectoine_ehuB: ectoine/hydroxyectoine ABC transporter solute-binding protein EhuB	4.3e-19	TIGR01728	TIGR01728	SsuA_fam: ABC transporter, substrate-binding protein, aliphatic sulfonates family	0.00072	TIGR04262	TIGR04262	orph_peri_GRRM: extracellular substrate-binding orphan protein, GRRM family	0.00074
WP_140037809.1	Microbacterium foliorum	NZ_CP041040.1	WP_140037795.1	2683183	2681962	-	PF00871	Acetate_kinase	Acetokinase family	1.9e-133	TIGR00016	TIGR00016	ackA: acetate kinase	2.7e-129	TIGR02707	TIGR02707	butyr_kinase: butyrate kinase	6.5e-18
WP_140037809.1	Microbacterium foliorum	NZ_CP041040.1	WP_140037796.1	2685303	2683179	-	PF01515	PTA_PTB	Phosphate acetyl/butaryl transferase	1e-127	TIGR00651	TIGR00651	pta: phosphate acetyltransferase	2.8e-123	PF13500	AAA_26	AAA domain	3.8e-22	PF07085	DRTGG	DRTGG domain	1.9e-20	TIGR02706	TIGR02706	P_butyryltrans: phosphate butyryltransferase	6.4e-18	TIGR02709	TIGR02709	branched_ptb: branched-chain phosphotransacylase	2.6e-09
WP_140037809.1	Microbacterium foliorum	NZ_CP041040.1	WP_140037797.1	2686092	2685363	-
WP_140037809.1	Microbacterium foliorum	NZ_CP041040.1	WP_140038782.1	2686616	2686088	-	PF01694	Rhomboid	Rhomboid family	2.3e-21	TIGR03902	TIGR03902	rhom_GG_sort: rhombosortase	4.4e-10
WP_140037809.1	Microbacterium foliorum	NZ_CP041040.1	WP_140037798.1	2686896	2689803	+	PF04851	ResIII	Type III restriction enzyme, res subunit	1.3e-07	PF00270	DEAD	DEAD/DEAH box helicase	2.4e-07
WP_140037809.1	Microbacterium foliorum	NZ_CP041040.1	WP_140037799.1	2689921	2690911	+	PF07726	AAA_3	ATPase family associated with various cellular activities (AAA)	1.7e-62	PF17863	AAA_lid_2	AAA lid domain	5.9e-20	TIGR02031	TIGR02031	BchD-ChlD: magnesium chelatase ATPase subunit D	2.5e-15	PF07728	AAA_5	AAA domain (dynein-related subfamily)	1.1e-12	TIGR02442	TIGR02442	Cob-chelat-sub: cobaltochelatase subunit	2.3e-11	TIGR02640	TIGR02640	gas_vesic_GvpN: gas vesicle protein GvpN	2.9e-09	PF00004	AAA	ATPase family associated with various cellular activities (AAA)	3.2e-06	PF00493	MCM	MCM P-loop domain	2.8e-05	TIGR02030	TIGR02030	BchI-ChlI: magnesium chelatase ATPase subunit I	4.7e-05	TIGR00635	TIGR00635	ruvB: Holliday junction DNA helicase RuvB	7.3e-05
WP_140037809.1	Microbacterium foliorum	NZ_CP041040.1	WP_140037800.1	2690924	2692136	+	PF01882	DUF58	Protein of unknown function DUF58	9.3e-21
WP_140037809.1	Microbacterium foliorum	NZ_CP041040.1	WP_140037801.1	2692122	2694381	+	PF01841	Transglut_core	Transglutaminase-like superfamily	2.9e-21
WP_140037809.1	Microbacterium foliorum	NZ_CP041040.1	WP_140037802.1	2695330	2694439	-	PF17773	UPF0176_N	UPF0176 acylphosphatase like domain	3e-18	PF12368	Rhodanese_C	Rhodanase C-terminal	8.7e-12	PF00581	Rhodanese	Rhodanese-like domain	2.7e-06
WP_140037809.1	Microbacterium foliorum	NZ_CP041040.1	WP_140037803.1	2696123	2695388	-
WP_140037809.1	Microbacterium foliorum	NZ_CP041040.1	WP_140037804.1	2696848	2696119	-
WP_140037809.1	Microbacterium foliorum	NZ_CP041040.1	WP_140037805.1	2697561	2696844	-	TIGR03740	TIGR03740	galliderm_ABC: lantibiotic protection ABC transporter, ATP-binding subunit	3e-55	TIGR01188	TIGR01188	drrA: daunorubicin resistance ABC transporter, ATP-binding protein	1.3e-45	TIGR03522	TIGR03522	GldA_ABC_ATP: gliding motility-associated ABC transporter ATP-binding subunit GldA	5.6e-40	TIGR01288	TIGR01288	nodI: nodulation ABC transporter NodI	1.4e-35	TIGR03864	TIGR03864	PQQ_ABC_ATP: ABC transporter, ATP-binding subunit, PQQ-dependent alcohol dehydrogenase system	1.5e-34	PF00005	ABC_tran	ABC transporter	6.3e-26	PF13304	AAA_21	AAA domain, putative AbiEii toxin, Type IV TA system	4.5e-14	PF13401	AAA_22	AAA domain	0.00011
WP_140037809.1	Microbacterium foliorum	NZ_CP041040.1	WP_140037806.1	2699219	2697563	-	Actino_DapP_RRE	Actino_DapP_RRE	-	2.1e-17
WP_140037809.1	Microbacterium foliorum	NZ_CP041040.1	WP_140037807.1	2700075	2699247	-	PF13649	Methyltransf_25	Methyltransferase domain	4.2e-12	PF08241	Methyltransf_11	Methyltransferase domain	7.6e-10	TIGR02072	TIGR02072	BioC: malonyl-acyl carrier protein O-methyltransferase BioC	6e-08	TIGR02021	TIGR02021	BchM-ChlM: magnesium protoporphyrin O-methyltransferase	2.6e-07	TIGR00755	TIGR00755	ksgA: ribosomal RNA small subunit methyltransferase A	1.3e-06	PF00398	RrnaAD	Ribosomal RNA adenine dimethylase	1.5e-06	PF05401	NodS	Nodulation protein S (NodS)	1.7e-06	TIGR01934	TIGR01934	MenG_MenH_UbiE: ubiquinone/menaquinone biosynthesis methyltransferase	4.7e-06	TIGR01983	TIGR01983	UbiG: 3-demethylubiquinone-9 3-O-methyltransferase	6.3e-05	PF13847	Methyltransf_31	Methyltransferase domain	0.0002
WP_140037809.1	Microbacterium foliorum	NZ_CP041040.1	WP_140037808.1	2701756	2700613	-	PF00465	Fe-ADH	Iron-containing alcohol dehydrogenase	8.8e-25	TIGR03405	TIGR03405	Phn_Fe-ADH: phosphonate metabolism-associated iron-containing alcohol dehydrogenase	2.7e-09	TIGR02638	TIGR02638	lactal_redase: lactaldehyde reductase	1.2e-05	PF13685	Fe-ADH_2	Iron-containing alcohol dehydrogenase	3.8e-05
WP_140037809.1	Microbacterium foliorum	NZ_CP041040.1	WP_140037809.1	2703011	2701745	-	PF00202	Aminotran_3	Aminotransferase class-III	2.5e-64	TIGR00508	TIGR00508	bioA: adenosylmethionine-8-amino-7-oxononanoate transaminase	8.8e-63	TIGR00707	TIGR00707	argD: transaminase, acetylornithine/succinylornithine family	8.9e-49	TIGR01885	TIGR01885	Orn_aminotrans: ornithine--oxo-acid transaminase	3.3e-36	TIGR03246	TIGR03246	arg_catab_astC: succinylornithine transaminase family	3.3e-34	TIGR00700	TIGR00700	GABAtrnsam: 4-aminobutyrate transaminase	5.2e-31
WP_140037809.1	Microbacterium foliorum	NZ_CP041040.1	WP_140037810.1	2704075	2703007	-	Actino_DapB_RRE	Actino_DapB_RRE	-	2.5e-16
WP_140037809.1	Microbacterium foliorum	NZ_CP041040.1	WP_140037811.1	2705052	2704173	-
WP_140037809.1	Microbacterium foliorum	NZ_CP041040.1	WP_140037812.1	2705593	2706190	+	TIGR03570	TIGR03570	NeuD_NnaD: sugar O-acyltransferase, sialic acid O-acetyltransferase NeuD family	6e-12	TIGR02287	TIGR02287	PaaY: phenylacetic acid degradation protein PaaY	8e-11	PF00132	Hexapep	Bacterial transferase hexapeptide (six repeats)	8.5e-10	TIGR03991	TIGR03991	alt_bact_glmU: UDP-N-acetylglucosamine diphosphorylase/glucosamine-1-phosphate N-acetyltransferase	1.6e-06	TIGR01853	TIGR01853	lipid_A_lpxD: UDP-3-O-[3-hydroxymyristoyl] glucosamine N-acyltransferase LpxD	3.6e-06	TIGR03532	TIGR03532	DapD_Ac: 2,3,4,5-tetrahydropyridine-2,6-dicarboxylate N-acetyltransferase	6.1e-06
WP_140037809.1	Microbacterium foliorum	NZ_CP041040.1	WP_140037813.1	2706808	2706208	-	PF00583	Acetyltransf_1	Acetyltransferase (GNAT) family	9.1e-12	TIGR01575	TIGR01575	rimI: ribosomal-protein-alanine acetyltransferase	1.1e-10	PF13508	Acetyltransf_7	Acetyltransferase (GNAT) domain	3.1e-08	PF08445	FR47	FR47-like protein	6.3e-07	TIGR03448	TIGR03448	mycothiol_MshD: mycothiol synthase	2.2e-06	PF13302	Acetyltransf_3	Acetyltransferase (GNAT) domain	3.2e-06	PF13673	Acetyltransf_10	Acetyltransferase (GNAT) domain	6.6e-06
WP_140037809.1	Microbacterium foliorum	NZ_CP041040.1	WP_140037814.1	2707476	2706837	-	PF01569	PAP2	PAP2 superfamily	9.4e-16	PF14378	PAP2_3	PAP2 superfamily	1.1e-07
WP_140037809.1	Microbacterium foliorum	NZ_CP041040.1	WP_140038784.1	2708736	2707506	-	TIGR00710	TIGR00710	efflux_Bcr_CflA: drug resistance transporter, Bcr/CflA subfamily	3.9e-82	PF07690	MFS_1	Major Facilitator Superfamily	1.8e-46	TIGR00880	TIGR00880	2_A_01_02: multidrug resistance protein	2.6e-24	TIGR00895	TIGR00895	2A0115: MFS transporter, aromatic acid:H+ symporter (AAHS) family	6e-19	TIGR00711	TIGR00711	efflux_EmrB: drug resistance MFS transporter, drug:H+ antiporter-2 (14 Spanner) (DHA2) family	8.7e-17	TIGR00893	TIGR00893	2A0114: D-galactonate transporter	1.2e-15	PF00083	Sugar_tr	Sugar (and other) transporter	1.5e-08
WP_140037809.1	Microbacterium foliorum	NZ_CP041040.1	WP_140037815.1	2710261	2709109	-	PF01053	Cys_Met_Meta_PP	Cys/Met metabolism PLP-dependent enzyme	2.2e-141	TIGR02080	TIGR02080	O_succ_thio_ly: O-succinylhomoserine (thiol)-lyase	4.2e-120	TIGR01328	TIGR01328	met_gam_lyase: methionine gamma-lyase	8.1e-120	TIGR01329	TIGR01329	cysta_beta_ly_E: cystathionine beta-lyase	2.4e-107	TIGR01325	TIGR01325	O_suc_HS_sulf: O-succinylhomoserine sulfhydrylase	3.8e-102	TIGR01326	TIGR01326	OAH_OAS_sulfhy: O-acetylhomoserine aminocarboxypropyltransferase/cysteine synthase	7.2e-100	PF00155	Aminotran_1_2	Aminotransferase class I and II	8.6e-09	PF00266	Aminotran_5	Aminotransferase class-V	2.4e-07	PF06838	Met_gamma_lyase	Methionine gamma-lyase	5.4e-06	PF01041	DegT_DnrJ_EryC1	DegT/DnrJ/EryC1/StrS aminotransferase family	4.4e-05
WP_140037809.1	Microbacterium foliorum	NZ_CP041040.1	WP_140037816.1	2711710	2710315	-	TIGR01137	TIGR01137	cysta_beta: cystathionine beta-synthase	3.2e-177	TIGR01136	TIGR01136	cysKM: cysteine synthase	4.7e-94	TIGR01139	TIGR01139	cysK: cysteine synthase A	1.7e-87	TIGR01138	TIGR01138	cysM: cysteine synthase B	7.9e-79	TIGR03945	TIGR03945	PLP_SbnA_fam: 2,3-diaminopropionate biosynthesis protein SbnA	2.6e-77	PF00291	PALP	Pyridoxal-phosphate dependent enzyme	4.9e-68	PF00571	CBS	CBS domain	6.6e-06
WP_140037809.1	Microbacterium foliorum	NZ_CP041040.1	WP_140037817.1	2712762	2711799	-	PF00528	BPD_transp_1	Binding-protein-dependent transport system inner membrane component	1.1e-16	TIGR01581	TIGR01581	Mo_ABC_porter: NifC-like ABC-type porter	2e-11	TIGR02141	TIGR02141	modB_ABC: molybdate ABC transporter, permease protein	2.3e-10	TIGR03262	TIGR03262	PhnU2: putative 2-aminoethylphosphonate ABC transporter, permease protein	2.6e-08	TIGR03416	TIGR03416	ABC_choXWV_perm: choline ABC transporter, permease protein	1.1e-07	TIGR02139	TIGR02139	permease_CysT: sulfate ABC transporter, permease protein CysT	3.5e-07
WP_140037809.1	Microbacterium foliorum	NZ_CP041040.1	WP_140037818.1	2713898	2712758	-	TIGR03262	TIGR03262	PhnU2: putative 2-aminoethylphosphonate ABC transporter, permease protein	6.5e-16	PF00528	BPD_transp_1	Binding-protein-dependent transport system inner membrane component	9.6e-14	TIGR02140	TIGR02140	permease_CysW: sulfate ABC transporter, permease protein CysW	1.4e-09	TIGR00969	TIGR00969	3a0106s02: sulfate ABC transporter, permease protein	2e-08	TIGR01581	TIGR01581	Mo_ABC_porter: NifC-like ABC-type porter	1.4e-06	TIGR02141	TIGR02141	modB_ABC: molybdate ABC transporter, permease protein	1.4e-05
WP_140037809.1	Microbacterium foliorum	NZ_CP041040.1	WP_140037819.1	2715322	2714002	-	PF01547	SBP_bac_1	Bacterial extracellular solute-binding protein	2.1e-24	PF13416	SBP_bac_8	Bacterial extracellular solute-binding protein	4.8e-20	TIGR03851	TIGR03851	chitin_NgcE: carbohydrate ABC transporter, N-acetylglucosamine/diacetylchitobiose-binding protein	9.2e-14	TIGR03850	TIGR03850	bind_CPR_0540: carbohydrate ABC transporter substrate-binding protein, CPR_0540 family	1.4e-09
WP_140037809.1	Microbacterium foliorum	NZ_CP041040.1	WP_140037820.1	2715595	2716600	+	TIGR01481	TIGR01481	ccpA: catabolite control protein A	8.6e-45	PF13377	Peripla_BP_3	Periplasmic binding protein-like domain	4.8e-33	PF00532	Peripla_BP_1	Periplasmic binding proteins and sugar binding domain of LacI family	1.8e-26	TIGR02417	TIGR02417	fruct_sucro_rep: D-fructose-responsive transcription factor	4.3e-21	TIGR02405	TIGR02405	trehalos_R_Ecol: trehalose operon repressor	4.4e-21	PF00356	LacI	Bacterial regulatory proteins, lacI family	1.2e-16	PF13407	Peripla_BP_4	Periplasmic binding protein domain	1.1e-06
WP_140037809.1	Microbacterium foliorum	NZ_CP041040.1	WP_042539579.1	2717120	2716742	-	TIGR00855	TIGR00855	L12: ribosomal protein bL12	1.5e-44	PF00542	Ribosomal_L12	Ribosomal protein L7/L12 C-terminal domain	5.3e-28	PF16320	Ribosomal_L12_N	Ribosomal protein L7/L12 dimerisation domain	4.3e-18
WP_140037809.1	Microbacterium foliorum	NZ_CP041040.1	WP_053097428.1	2717657	2717168	-	PF00466	Ribosomal_L10	Ribosomal protein L10	3.3e-27
WP_140037809.1	Microbacterium foliorum	NZ_CP041040.1	WP_140037821.1	2719684	2717890	-	PF00723	Glyco_hydro_15	Glycosyl hydrolases family 15	4.4e-58	TIGR01577	TIGR01577	oligosac_amyl: oligosaccharide amylase	1.2e-16	TIGR01535	TIGR01535	glucan_glucosid: glucan 1,4-alpha-glucosidase	4.1e-05
WP_140678225.1	Pseudomonas mandelii	NZ_RCZA01000004.1	WP_140678204.1	173915	173621	-
WP_140678225.1	Pseudomonas mandelii	NZ_RCZA01000004.1	WP_140678206.1	174606	174018	-
WP_140678225.1	Pseudomonas mandelii	NZ_RCZA01000004.1	WP_140678208.1	175621	174673	-	PF13676	TIR_2	TIR domain	6e-15	PF08937	DUF1863	MTH538 TIR-like domain (DUF1863)	1.8e-05	PF01582	TIR	TIR domain	3.4e-05
WP_140678225.1	Pseudomonas mandelii	NZ_RCZA01000004.1	WP_193560126.1	176090	175817	-
WP_140678225.1	Pseudomonas mandelii	NZ_RCZA01000004.1	WP_019649036.1	176950	177670	+
WP_140678225.1	Pseudomonas mandelii	NZ_RCZA01000004.1	WP_140678210.1	178349	177785	-	PF01292	Ni_hydr_CYTB	Prokaryotic cytochrome b561	7.3e-21	PF03188	Cytochrom_B561	Eukaryotic cytochrome b561	6.1e-05
WP_140678225.1	Pseudomonas mandelii	NZ_RCZA01000004.1	WP_140678212.1	179909	178454	-	PF00171	Aldedh	Aldehyde dehydrogenase family	2.6e-166	TIGR01804	TIGR01804	BADH: betaine-aldehyde dehydrogenase	5.1e-144	TIGR02299	TIGR02299	HpaE: 5-carboxymethyl-2-hydroxymuconate semialdehyde dehydrogenase	2.2e-140	TIGR03216	TIGR03216	OH_muco_semi_DH: 2-hydroxymuconic semialdehyde dehydrogenase	5.7e-125	TIGR01780	TIGR01780	SSADH: succinate-semialdehyde dehydrogenase	5.3e-113	TIGR04284	TIGR04284	aldehy_Rv0768: aldehyde dehydrogenase, Rv0768 family	3.1e-108
WP_140678225.1	Pseudomonas mandelii	NZ_RCZA01000004.1	WP_140678213.1	181319	179942	-	PF00202	Aminotran_3	Aminotransferase class-III	1.3e-99	TIGR00700	TIGR00700	GABAtrnsam: 4-aminobutyrate transaminase	5.8e-92	TIGR00707	TIGR00707	argD: transaminase, acetylornithine/succinylornithine family	1.9e-81	TIGR00709	TIGR00709	dat: 2,4-diaminobutyrate 4-transaminase	2.6e-79	TIGR03246	TIGR03246	arg_catab_astC: succinylornithine transaminase family	1.5e-65	TIGR00508	TIGR00508	bioA: adenosylmethionine-8-amino-7-oxononanoate transaminase	1.8e-63
WP_140678225.1	Pseudomonas mandelii	NZ_RCZA01000004.1	WP_026286553.1	181533	182508	+	PF12833	HTH_18	Helix-turn-helix domain	7.1e-21	PF00165	HTH_AraC	Bacterial regulatory helix-turn-helix proteins, AraC family	2.2e-05
WP_140678225.1	Pseudomonas mandelii	NZ_RCZA01000004.1	WP_018927846.1	182568	183309	+	TIGR02431	TIGR02431	pcaR_pcaU: beta-ketoadipate pathway transcriptional regulators, PcaR/PcaU/PobR family	5.7e-23	PF01614	IclR	Bacterial transcriptional regulator	1.3e-14	PF09339	HTH_IclR	IclR helix-turn-helix domain	1e-05
WP_140678225.1	Pseudomonas mandelii	NZ_RCZA01000004.1	WP_140678215.1	183498	184947	+	PF13520	AA_permease_2	Amino acid permease	1.3e-27	TIGR00909	TIGR00909	2A0306: amino acid transporter	1e-24	PF00324	AA_permease	Amino acid permease	4e-21	TIGR00911	TIGR00911	2A0308: L-type amino acid transporter	3.5e-15	TIGR00906	TIGR00906	2A0303: cationic amino acid transport permease	5.7e-15	TIGR00913	TIGR00913	2A0310: amino acid permease (yeast)	9.1e-11
WP_140678225.1	Pseudomonas mandelii	NZ_RCZA01000004.1	WP_140678217.1	186495	184986	-	TIGR00711	TIGR00711	efflux_EmrB: drug resistance MFS transporter, drug:H+ antiporter-2 (14 Spanner) (DHA2) family	3.5e-54	PF07690	MFS_1	Major Facilitator Superfamily	5.3e-44	TIGR00710	TIGR00710	efflux_Bcr_CflA: drug resistance transporter, Bcr/CflA subfamily	1e-17	TIGR00880	TIGR00880	2_A_01_02: multidrug resistance protein	2.4e-16	TIGR00895	TIGR00895	2A0115: MFS transporter, aromatic acid:H+ symporter (AAHS) family	2.6e-12	TIGR00893	TIGR00893	2A0114: D-galactonate transporter	2.3e-11	PF00083	Sugar_tr	Sugar (and other) transporter	0.00032
WP_140678225.1	Pseudomonas mandelii	NZ_RCZA01000004.1	WP_140678219.1	188634	186582	-	PF00015	MCPsignal	Methyl-accepting chemotaxis protein (MCP) signalling domain	1.6e-43	PF00672	HAMP	HAMP domain	8.7e-13	PF02743	dCache_1	Cache domain	2.5e-12	TIGR02037	TIGR02037	degP_htrA_DO: peptidase Do	0.00014	TIGR02168	TIGR02168	SMC_prok_B: chromosome segregation protein SMC	0.00046
WP_140678225.1	Pseudomonas mandelii	NZ_RCZA01000004.1	WP_140678221.1	188977	190426	+	TIGR00909	TIGR00909	2A0306: amino acid transporter	2.3e-24	PF13520	AA_permease_2	Amino acid permease	1.5e-23	PF00324	AA_permease	Amino acid permease	1.7e-17	TIGR00906	TIGR00906	2A0303: cationic amino acid transport permease	1.1e-14	TIGR00911	TIGR00911	2A0308: L-type amino acid transporter	4.4e-12
WP_140678225.1	Pseudomonas mandelii	NZ_RCZA01000004.1	WP_140678223.1	190515	191937	+	PF00171	Aldedh	Aldehyde dehydrogenase family	1.7e-142	TIGR01804	TIGR01804	BADH: betaine-aldehyde dehydrogenase	3.4e-106	TIGR03374	TIGR03374	ABALDH: 1-pyrroline dehydrogenase	8.8e-105	TIGR01780	TIGR01780	SSADH: succinate-semialdehyde dehydrogenase	9.4e-100	TIGR02299	TIGR02299	HpaE: 5-carboxymethyl-2-hydroxymuconate semialdehyde dehydrogenase	2.9e-98	TIGR03216	TIGR03216	OH_muco_semi_DH: 2-hydroxymuconic semialdehyde dehydrogenase	6.9e-92
WP_140678225.1	Pseudomonas mandelii	NZ_RCZA01000004.1	WP_140678225.1	191948	193298	+	TIGR00508	TIGR00508	bioA: adenosylmethionine-8-amino-7-oxononanoate transaminase	2.2e-110	PF00202	Aminotran_3	Aminotransferase class-III	3.2e-104	TIGR00707	TIGR00707	argD: transaminase, acetylornithine/succinylornithine family	2.2e-72	TIGR00700	TIGR00700	GABAtrnsam: 4-aminobutyrate transaminase	1.5e-66	TIGR01885	TIGR01885	Orn_aminotrans: ornithine--oxo-acid transaminase	1.6e-62	TIGR03246	TIGR03246	arg_catab_astC: succinylornithine transaminase family	3.4e-56
WP_140678225.1	Pseudomonas mandelii	NZ_RCZA01000004.1	WP_193560127.1	193388	194714	+
WP_140678225.1	Pseudomonas mandelii	NZ_RCZA01000004.1	WP_140678227.1	195522	194763	-	TIGR02431	TIGR02431	pcaR_pcaU: beta-ketoadipate pathway transcriptional regulators, PcaR/PcaU/PobR family	4.3e-26	PF01614	IclR	Bacterial transcriptional regulator	1.5e-13	PF09339	HTH_IclR	IclR helix-turn-helix domain	1.1e-08	PF08279	HTH_11	HTH domain	4.2e-06	PF13412	HTH_24	Winged helix-turn-helix DNA-binding	5.4e-06	PF13730	HTH_36	Helix-turn-helix domain	7.3e-06
WP_140678225.1	Pseudomonas mandelii	NZ_RCZA01000004.1	WP_140678228.1	195772	197314	+	PF02776	TPP_enzyme_N	Thiamine pyrophosphate enzyme, N-terminal TPP binding domain	4.9e-37	TIGR00118	TIGR00118	acolac_lg: acetolactate synthase, large subunit, biosynthetic type	7.8e-31	PF02775	TPP_enzyme_C	Thiamine pyrophosphate enzyme, C-terminal TPP binding domain	1e-24	TIGR02418	TIGR02418	acolac_catab: acetolactate synthase, catabolic	1.9e-24	TIGR02720	TIGR02720	pyruv_oxi_spxB: pyruvate oxidase	2.7e-18	TIGR03457	TIGR03457	sulphoacet_xsc: sulfoacetaldehyde acetyltransferase	7.4e-17	TIGR03254	TIGR03254	oxalate_oxc: oxalyl-CoA decarboxylase	7.2e-16
WP_140678225.1	Pseudomonas mandelii	NZ_RCZA01000004.1	WP_140678229.1	197325	198816	+	PF00171	Aldedh	Aldehyde dehydrogenase family	3.6e-177	TIGR01804	TIGR01804	BADH: betaine-aldehyde dehydrogenase	9.9e-154	TIGR02299	TIGR02299	HpaE: 5-carboxymethyl-2-hydroxymuconate semialdehyde dehydrogenase	8e-143	TIGR03216	TIGR03216	OH_muco_semi_DH: 2-hydroxymuconic semialdehyde dehydrogenase	6.4e-128	TIGR01780	TIGR01780	SSADH: succinate-semialdehyde dehydrogenase	5.6e-127	TIGR04284	TIGR04284	aldehy_Rv0768: aldehyde dehydrogenase, Rv0768 family	1.5e-113
WP_140678225.1	Pseudomonas mandelii	NZ_RCZA01000004.1	WP_111449704.1	198842	199637	+	PF13561	adh_short_C2	Enoyl-(Acyl carrier protein) reductase	6.7e-46	PF00106	adh_short	short chain dehydrogenase	6.1e-41	TIGR01963	TIGR01963	PHB_DH: 3-hydroxybutyrate dehydrogenase	6.9e-40	TIGR01830	TIGR01830	3oxo_ACP_reduc: 3-oxoacyl-[acyl-carrier-protein] reductase	7.2e-38	TIGR03971	TIGR03971	SDR_subfam_1: SDR family mycofactocin-dependent oxidoreductase	3.7e-36	TIGR02415	TIGR02415	23BDH: acetoin reductases	3.8e-36	TIGR01829	TIGR01829	AcAcCoA_reduct: acetoacetyl-CoA reductase	1e-32	PF08659	KR	KR domain	6.9e-09	PF00070	Pyr_redox	Pyridine nucleotide-disulphide oxidoreductase	0.00072
WP_140678225.1	Pseudomonas mandelii	NZ_RCZA01000004.1	WP_140678231.1	199649	200690	+	PF15902	Sortilin-Vps10	Sortilin, neurotensin receptor 3,	7.1e-20	PF14870	PSII_BNR	Photosynthesis system II assembly factor YCF48	7.7e-12	PF02012	BNR	BNR/Asp-box repeat	1.6e-05
WP_140678225.1	Pseudomonas mandelii	NZ_RCZA01000004.1	WP_140678232.1	200701	201169	+	PF00903	Glyoxalase	Glyoxalase/Bleomycin resistance protein/Dioxygenase superfamily	8.1e-12	TIGR03211	TIGR03211	catechol_2_3: catechol 2,3 dioxygenase	2.2e-10	TIGR02295	TIGR02295	HpaD: 3,4-dihydroxyphenylacetate 2,3-dioxygenase	3.3e-08	TIGR00068	TIGR00068	glyox_I: lactoylglutathione lyase	3.9e-05
WP_140678225.1	Pseudomonas mandelii	NZ_RCZA01000004.1	WP_140678233.1	201179	201782	+	PF06684	AA_synth	Amino acid synthesis	3.3e-61
WP_140678225.1	Pseudomonas mandelii	NZ_RCZA01000004.1	WP_140678235.1	201844	203452	+	PF01494	FAD_binding_3	FAD binding domain	8.1e-72	TIGR01988	TIGR01988	Ubi-OHases: ubiquinone biosynthesis hydroxylase, UbiH/UbiF/VisC/COQ6 family	1.2e-39	TIGR01984	TIGR01984	UbiH: 2-polyprenyl-6-methoxyphenol 4-hydroxylase	1.1e-23	TIGR01989	TIGR01989	COQ6: ubiquinone biosynthesis monooxygenase COQ6	1.9e-22	TIGR02032	TIGR02032	GG-red-SF: geranylgeranyl reductase family	2e-14	TIGR02360	TIGR02360	pbenz_hydroxyl: 4-hydroxybenzoate 3-monooxygenase	1e-13	PF07992	Pyr_redox_2	Pyridine nucleotide-disulphide oxidoreductase	4.6e-06
WP_140678225.1	Pseudomonas mandelii	NZ_RCZA01000004.1	WP_140678237.1	203448	204228	+	TIGR03220	TIGR03220	catechol_dmpE: 2-oxopent-4-enoate hydratase	4.8e-37	TIGR02312	TIGR02312	HpaH: 2-oxo-hepta-3-ene-1,7-dioic acid hydratase	2.9e-34	TIGR03218	TIGR03218	catechol_dmpH: 4-oxalocrotonate decarboxylase	2.3e-29
WP_140678225.1	Pseudomonas mandelii	NZ_RCZA01000004.1	WP_140678239.1	204302	205244	+	PF12833	HTH_18	Helix-turn-helix domain	5.4e-27	PF00165	HTH_AraC	Bacterial regulatory helix-turn-helix proteins, AraC family	1.9e-13	TIGR04094	TIGR04094	adjacent_YSIRK: YSIRK-targeted surface antigen transcriptional regulator	7.1e-07	TIGR02297	TIGR02297	HpaA: 4-hydroxyphenylacetate catabolism regulatory protein HpaA	0.00069
WP_140678225.1	Pseudomonas mandelii	NZ_RCZA01000004.1	WP_140678241.1	206264	205436	-	PF12833	HTH_18	Helix-turn-helix domain	2.1e-20	PF00165	HTH_AraC	Bacterial regulatory helix-turn-helix proteins, AraC family	4.8e-12	TIGR04094	TIGR04094	adjacent_YSIRK: YSIRK-targeted surface antigen transcriptional regulator	7.5e-09	TIGR02297	TIGR02297	HpaA: 4-hydroxyphenylacetate catabolism regulatory protein HpaA	0.00014
WP_140678225.1	Pseudomonas mandelii	NZ_RCZA01000004.1	WP_140678243.1	206449	207589	+	PF02423	OCD_Mu_crystall	Ornithine cyclodeaminase/mu-crystallin family	5e-74	TIGR03944	TIGR03944	dehyd_SbnB_fam: 2,3-diaminopropionate biosynthesis protein SbnB	4.3e-45	TIGR02371	TIGR02371	ala_DH_arch: alanine dehydrogenase	2.6e-42	TIGR02992	TIGR02992	ectoine_eutC: ectoine utilization protein EutC	2.4e-19
WP_140678225.1	Pseudomonas mandelii	NZ_RCZA01000004.1	WP_140678245.1	207623	208046	+	PF01042	Ribonuc_L-PSP	Endoribonuclease L-PSP	3.4e-20	TIGR00004	TIGR00004	TIGR00004: reactive intermediate/imine deaminase	1e-14	TIGR03610	TIGR03610	RutC: pyrimidine utilization protein C	7.7e-08
WP_140678225.1	Pseudomonas mandelii	NZ_RCZA01000004.1	WP_140678247.1	208103	209396	+	PF01266	DAO	FAD dependent oxidoreductase	3.8e-64	TIGR02352	TIGR02352	thiamin_ThiO: glycine oxidase ThiO	2.6e-38	TIGR01373	TIGR01373	soxB: sarcosine oxidase, beta subunit family	9.1e-33	TIGR03364	TIGR03364	HpnW_proposed: FAD dependent oxidoreductase TIGR03364	1.4e-24	TIGR01377	TIGR01377	soxA_mon: sarcosine oxidase, monomeric form	2.2e-20	TIGR03329	TIGR03329	Phn_aa_oxid: putative aminophosphonate oxidoreductase	1e-18	PF00890	FAD_binding_2	FAD binding domain	4.2e-08	PF13450	NAD_binding_8	NAD(P)-binding Rossmann-like domain	3.2e-07	PF03486	HI0933_like	HI0933-like protein	1.8e-06	PF07992	Pyr_redox_2	Pyridine nucleotide-disulphide oxidoreductase	2e-06
WP_140993427.1	Burkholderia ubonensis	NZ_PPPQ01000040.1	WP_034192591.1	7743	8523	+	TIGR03005	TIGR03005	ectoine_ehuA: ectoine/hydroxyectoine ABC transporter, ATP-binding protein EhuA	4.8e-94	TIGR00972	TIGR00972	3a0107s01c2: phosphate ABC transporter, ATP-binding protein	9.4e-64	TIGR02314	TIGR02314	ABC_MetN: D-methionine ABC transporter, ATP-binding protein	1.1e-58	TIGR02315	TIGR02315	ABC_phnC: phosphonate ABC transporter, ATP-binding protein	1.9e-58	TIGR01186	TIGR01186	proV: glycine betaine/L-proline transport ATP binding subunit	4.9e-57	PF00005	ABC_tran	ABC transporter	4.5e-34	PF13304	AAA_21	AAA domain, putative AbiEii toxin, Type IV TA system	3.1e-11	PF02463	SMC_N	RecF/RecN/SMC N terminal domain	1.1e-08	PF13555	AAA_29	P-loop containing region of AAA domain	0.00075
WP_140993427.1	Burkholderia ubonensis	NZ_PPPQ01000040.1	WP_046424309.1	9078	8580	-	PF00583	Acetyltransf_1	Acetyltransferase (GNAT) family	2.9e-18	PF13508	Acetyltransf_7	Acetyltransferase (GNAT) domain	3.6e-08	PF13673	Acetyltransf_10	Acetyltransferase (GNAT) domain	2e-06	TIGR01575	TIGR01575	rimI: ribosomal-protein-alanine acetyltransferase	3.7e-06	PF08445	FR47	FR47-like protein	1.6e-05
WP_140993427.1	Burkholderia ubonensis	NZ_PPPQ01000040.1	WP_140993419.1	9214	10141	+	PF03466	LysR_substrate	LysR substrate binding domain	1.5e-19	TIGR02424	TIGR02424	TF_pcaQ: pca operon transcription factor PcaQ	2.7e-17	PF00126	HTH_1	Bacterial regulatory helix-turn-helix protein, lysR family	1.2e-15	TIGR03418	TIGR03418	chol_sulf_TF: putative choline sulfate-utilization transcription factor	8.4e-11	TIGR02036	TIGR02036	dsdC: D-serine deaminase transcriptional activator	1.8e-09	TIGR03298	TIGR03298	argP: transcriptional regulator, ArgP family	7e-06	TIGR03339	TIGR03339	phn_lysR: aminoethylphosphonate catabolism associated LysR family transcriptional regulator	0.00072
WP_140993427.1	Burkholderia ubonensis	NZ_PPPQ01000040.1	WP_059455051.1	10725	11811	+	PF13609	Porin_4	Gram-negative porin	1.5e-48
WP_140993427.1	Burkholderia ubonensis	NZ_PPPQ01000040.1	WP_006398637.1	12309	11970	-	PF00543	P-II	Nitrogen regulatory protein P-II	7.9e-44	PF11582	DUF3240	Protein of unknown function (DUF3240)	0.00051
WP_140993427.1	Burkholderia ubonensis	NZ_PPPQ01000040.1	WP_140993420.1	14127	12414	-	PF02540	NAD_synthase	NAD synthase	1.7e-72	TIGR00552	TIGR00552	nadE: NAD+ synthetase	2.4e-60	PF00795	CN_hydrolase	Carbon-nitrogen hydrolase	2e-26	TIGR03381	TIGR03381	agmatine_aguB: N-carbamoylputrescine amidase	7.2e-19	TIGR00268	TIGR00268	TIGR00268: TIGR00268 family protein	5.8e-08
WP_140993427.1	Burkholderia ubonensis	NZ_PPPQ01000040.1	WP_140993421.1	14235	15414	+	PF04339	FemAB_like	Peptidogalycan biosysnthesis/recognition	3e-155	PF13480	Acetyltransf_6	Acetyltransferase (GNAT) domain	3.4e-11	TIGR03019	TIGR03019	pepcterm_femAB: FemAB-related protein, PEP-CTERM system-associated	0.00011
WP_140993427.1	Burkholderia ubonensis	NZ_PPPQ01000040.1	WP_140993422.1	15494	16292	+	PF01541	GIY-YIG	GIY-YIG catalytic domain	3.2e-10
WP_140993427.1	Burkholderia ubonensis	NZ_PPPQ01000040.1	WP_011885693.1	16876	16348	-	PF00719	Pyrophosphatase	Inorganic pyrophosphatase	1.2e-51
WP_140993427.1	Burkholderia ubonensis	NZ_PPPQ01000040.1	WP_140993423.1	17115	18555	+	PF00171	Aldedh	Aldehyde dehydrogenase family	1.2e-155	TIGR01804	TIGR01804	BADH: betaine-aldehyde dehydrogenase	1.5e-127	TIGR02299	TIGR02299	HpaE: 5-carboxymethyl-2-hydroxymuconate semialdehyde dehydrogenase	8.9e-121	TIGR03216	TIGR03216	OH_muco_semi_DH: 2-hydroxymuconic semialdehyde dehydrogenase	3.1e-105	TIGR01780	TIGR01780	SSADH: succinate-semialdehyde dehydrogenase	5.2e-101	TIGR03374	TIGR03374	ABALDH: 1-pyrroline dehydrogenase	1.2e-86
WP_140993427.1	Burkholderia ubonensis	NZ_PPPQ01000040.1	WP_140993424.1	18639	19806	+	TIGR03206	TIGR03206	benzo_BadH: 2-hydroxycyclohexanecarboxyl-CoA dehydrogenase	1.3e-14	TIGR02415	TIGR02415	23BDH: acetoin reductases	1.1e-13	PF00106	adh_short	short chain dehydrogenase	1.7e-13	TIGR01963	TIGR01963	PHB_DH: 3-hydroxybutyrate dehydrogenase	3.3e-13	TIGR02632	TIGR02632	RhaD_aldol-ADH: rhamnulose-1-phosphate aldolase/alcohol dehydrogenase	2.2e-11	TIGR01830	TIGR01830	3oxo_ACP_reduc: 3-oxoacyl-[acyl-carrier-protein] reductase	3.4e-09	PF13561	adh_short_C2	Enoyl-(Acyl carrier protein) reductase	4.5e-09	PF01557	FAA_hydrolase	Fumarylacetoacetate (FAA) hydrolase family	8.5e-05
WP_140993427.1	Burkholderia ubonensis	NZ_PPPQ01000040.1	WP_140993425.1	21150	19836	-	TIGR02332	TIGR02332	HpaX: 4-hydroxyphenylacetate permease	8.7e-89	TIGR00893	TIGR00893	2A0114: D-galactonate transporter	1.8e-88	PF07690	MFS_1	Major Facilitator Superfamily	4.9e-37	TIGR00881	TIGR00881	2A0104: phosphoglycerate transporter family protein	6.2e-28	TIGR00895	TIGR00895	2A0115: MFS transporter, aromatic acid:H+ symporter (AAHS) family	3.9e-17	TIGR00894	TIGR00894	2A0114euk: Na(+)-dependent inorganic phosphate cotransporter	2e-08
WP_140993427.1	Burkholderia ubonensis	NZ_PPPQ01000040.1	WP_041494420.1	22001	22946	+	PF12833	HTH_18	Helix-turn-helix domain	3.5e-22	PF00165	HTH_AraC	Bacterial regulatory helix-turn-helix proteins, AraC family	7.2e-08
WP_140993427.1	Burkholderia ubonensis	NZ_PPPQ01000040.1	WP_011879746.1	23234	24674	+	PF00324	AA_permease	Amino acid permease	1.5e-22	TIGR00909	TIGR00909	2A0306: amino acid transporter	1.8e-22	PF13520	AA_permease_2	Amino acid permease	1.9e-22	TIGR00908	TIGR00908	2A0305: ethanolamine permease	2.8e-11	TIGR00911	TIGR00911	2A0308: L-type amino acid transporter	9.2e-08	TIGR00913	TIGR00913	2A0310: amino acid permease (yeast)	3.6e-07	TIGR00906	TIGR00906	2A0303: cationic amino acid transport permease	4.2e-07
WP_140993427.1	Burkholderia ubonensis	NZ_PPPQ01000040.1	WP_140993426.1	24950	26396	+	PF00171	Aldedh	Aldehyde dehydrogenase family	6.7e-166	TIGR01804	TIGR01804	BADH: betaine-aldehyde dehydrogenase	4.4e-141	TIGR02299	TIGR02299	HpaE: 5-carboxymethyl-2-hydroxymuconate semialdehyde dehydrogenase	2.7e-140	TIGR03216	TIGR03216	OH_muco_semi_DH: 2-hydroxymuconic semialdehyde dehydrogenase	1.3e-125	TIGR01780	TIGR01780	SSADH: succinate-semialdehyde dehydrogenase	2.8e-119	TIGR04284	TIGR04284	aldehy_Rv0768: aldehyde dehydrogenase, Rv0768 family	3e-108
WP_140993427.1	Burkholderia ubonensis	NZ_PPPQ01000040.1	WP_140993427.1	26451	27816	+	TIGR00508	TIGR00508	bioA: adenosylmethionine-8-amino-7-oxononanoate transaminase	5.1e-110	PF00202	Aminotran_3	Aminotransferase class-III	4e-102	TIGR00707	TIGR00707	argD: transaminase, acetylornithine/succinylornithine family	3.5e-72	TIGR00700	TIGR00700	GABAtrnsam: 4-aminobutyrate transaminase	2.1e-69	TIGR01885	TIGR01885	Orn_aminotrans: ornithine--oxo-acid transaminase	5.1e-63	TIGR03246	TIGR03246	arg_catab_astC: succinylornithine transaminase family	4e-57
WP_140993427.1	Burkholderia ubonensis	NZ_PPPQ01000040.1	WP_059602462.1	27979	28543	+	PF01292	Ni_hydr_CYTB	Prokaryotic cytochrome b561	1.1e-23	PF03188	Cytochrom_B561	Eukaryotic cytochrome b561	0.0002	PF02628	COX15-CtaA	Cytochrome oxidase assembly protein	0.00059
WP_140993427.1	Burkholderia ubonensis	NZ_PPPQ01000040.1	WP_140993428.1	28729	29887	+	PF13609	Porin_4	Gram-negative porin	1.1e-48	PF00267	Porin_1	Gram-negative porin	1.1e-16
WP_140993427.1	Burkholderia ubonensis	NZ_PPPQ01000040.1	WP_140993429.1	31003	29947	-	PF13609	Porin_4	Gram-negative porin	1.9e-44	PF00267	Porin_1	Gram-negative porin	6e-05
WP_140993427.1	Burkholderia ubonensis	NZ_PPPQ01000040.1	WP_059457140.1	31214	31943	+	TIGR02431	TIGR02431	pcaR_pcaU: beta-ketoadipate pathway transcriptional regulators, PcaR/PcaU/PobR family	5.8e-27	PF01614	IclR	Bacterial transcriptional regulator	2.2e-10	PF09339	HTH_IclR	IclR helix-turn-helix domain	1.7e-08	PF08279	HTH_11	HTH domain	5.7e-06	PF01978	TrmB	Sugar-specific transcriptional regulator TrmB	1.7e-05	PF13412	HTH_24	Winged helix-turn-helix DNA-binding	0.00011	TIGR01884	TIGR01884	cas_HTH: CRISPR locus-related DNA-binding protein	0.00062
WP_140993427.1	Burkholderia ubonensis	NZ_PPPQ01000040.1	WP_140993430.1	33438	31986	-	PF00171	Aldedh	Aldehyde dehydrogenase family	6.3e-148	TIGR01780	TIGR01780	SSADH: succinate-semialdehyde dehydrogenase	3.3e-135	TIGR01804	TIGR01804	BADH: betaine-aldehyde dehydrogenase	1.2e-114	TIGR02299	TIGR02299	HpaE: 5-carboxymethyl-2-hydroxymuconate semialdehyde dehydrogenase	4.5e-112	TIGR03374	TIGR03374	ABALDH: 1-pyrroline dehydrogenase	2.5e-92	TIGR03216	TIGR03216	OH_muco_semi_DH: 2-hydroxymuconic semialdehyde dehydrogenase	4.3e-89
WP_140993427.1	Burkholderia ubonensis	NZ_PPPQ01000040.1	WP_059453773.1	33877	33544	-	PF07978	NIPSNAP	NIPSNAP	1.1e-25
WP_140993427.1	Burkholderia ubonensis	NZ_PPPQ01000040.1	WP_140993431.1	35507	33866	-	PF01494	FAD_binding_3	FAD binding domain	8.6e-70	TIGR01988	TIGR01988	Ubi-OHases: ubiquinone biosynthesis hydroxylase, UbiH/UbiF/VisC/COQ6 family	1e-39	TIGR01984	TIGR01984	UbiH: 2-polyprenyl-6-methoxyphenol 4-hydroxylase	7.7e-22	TIGR01989	TIGR01989	COQ6: ubiquinone biosynthesis monooxygenase COQ6	1.6e-19	TIGR02360	TIGR02360	pbenz_hydroxyl: 4-hydroxybenzoate 3-monooxygenase	7.8e-16	TIGR02032	TIGR02032	GG-red-SF: geranylgeranyl reductase family	5.5e-15	PF07992	Pyr_redox_2	Pyridine nucleotide-disulphide oxidoreductase	2.4e-06	PF01266	DAO	FAD dependent oxidoreductase	0.00046
WP_140993427.1	Burkholderia ubonensis	NZ_PPPQ01000040.1	WP_059453811.1	36391	35503	-	TIGR03695	TIGR03695	menH_SHCHC: 2-succinyl-6-hydroxy-2,4-cyclohexadiene-1-carboxylate synthase	1.6e-25	TIGR02427	TIGR02427	protocat_pcaD: 3-oxoadipate enol-lactonase	8.9e-22	PF00561	Abhydrolase_1	alpha/beta hydrolase fold	1.3e-21	PF12697	Abhydrolase_6	Alpha/beta hydrolase family	2.1e-21	TIGR03056	TIGR03056	bchO_mg_che_rel: putative magnesium chelatase accessory protein	6.3e-18	PF12146	Hydrolase_4	Serine aminopeptidase, S33	7.8e-18	TIGR03611	TIGR03611	RutD: pyrimidine utilization protein D	3.2e-16	TIGR01250	TIGR01250	pro_imino_pep_2: proline-specific peptidase	1.5e-13
WP_140993427.1	Burkholderia ubonensis	NZ_PPPQ01000040.1	WP_011879735.1	37024	36418	-	PF06684	AA_synth	Amino acid synthesis	7.4e-64
WP_140993427.1	Burkholderia ubonensis	NZ_PPPQ01000040.1	WP_011879734.1	37600	37084	-	PF00903	Glyoxalase	Glyoxalase/Bleomycin resistance protein/Dioxygenase superfamily	1.1e-11	TIGR03211	TIGR03211	catechol_2_3: catechol 2,3 dioxygenase	2.6e-10	TIGR02295	TIGR02295	HpaD: 3,4-dihydroxyphenylacetate 2,3-dioxygenase	1.1e-08	TIGR03213	TIGR03213	23dbph12diox: 2,3-dihydroxybiphenyl 1,2-dioxygenase	0.00059	TIGR00068	TIGR00068	glyox_I: lactoylglutathione lyase	0.00098
WP_140993427.1	Burkholderia ubonensis	NZ_PPPQ01000040.1	WP_140993432.1	38650	37612	-	PF15902	Sortilin-Vps10	Sortilin, neurotensin receptor 3,	2e-19	PF02012	BNR	BNR/Asp-box repeat	6.5e-14	PF13088	BNR_2	BNR repeat-like domain	1.1e-08	PF14870	PSII_BNR	Photosynthesis system II assembly factor YCF48	1.7e-07	PF13859	BNR_3	BNR repeat-like domain	0.00091
WP_140993427.1	Burkholderia ubonensis	NZ_PPPQ01000040.1	WP_011879732.1	39495	38682	-	PF13561	adh_short_C2	Enoyl-(Acyl carrier protein) reductase	8.5e-44	TIGR03971	TIGR03971	SDR_subfam_1: SDR family mycofactocin-dependent oxidoreductase	1.5e-40	TIGR01963	TIGR01963	PHB_DH: 3-hydroxybutyrate dehydrogenase	1.2e-38	PF00106	adh_short	short chain dehydrogenase	2.7e-36	TIGR02415	TIGR02415	23BDH: acetoin reductases	2.8e-35	TIGR01830	TIGR01830	3oxo_ACP_reduc: 3-oxoacyl-[acyl-carrier-protein] reductase	1.3e-32	TIGR03206	TIGR03206	benzo_BadH: 2-hydroxycyclohexanecarboxyl-CoA dehydrogenase	1.9e-30	PF08659	KR	KR domain	4.9e-05
WP_140993427.1	Burkholderia ubonensis	NZ_PPPQ01000040.1	WP_140993433.1	41136	39543	-	PF02776	TPP_enzyme_N	Thiamine pyrophosphate enzyme, N-terminal TPP binding domain	4.4e-38	TIGR00118	TIGR00118	acolac_lg: acetolactate synthase, large subunit, biosynthetic type	1.8e-35	TIGR02418	TIGR02418	acolac_catab: acetolactate synthase, catabolic	8.8e-29	TIGR02720	TIGR02720	pyruv_oxi_spxB: pyruvate oxidase	8.6e-27	PF02775	TPP_enzyme_C	Thiamine pyrophosphate enzyme, C-terminal TPP binding domain	6.2e-26	TIGR03457	TIGR03457	sulphoacet_xsc: sulfoacetaldehyde acetyltransferase	1.4e-20	TIGR01504	TIGR01504	glyox_carbo_lig: glyoxylate carboligase	2.9e-19
WP_140993427.1	Burkholderia ubonensis	NZ_PPPQ01000040.1	WP_059602450.1	43024	42112	-	TIGR01184	TIGR01184	ntrCD: nitrate ABC transporter, ATP-binding proteins C and D	1.8e-74	TIGR03265	TIGR03265	PhnT2: putative 2-aminoethylphosphonate ABC transporter, ATP-binding protein	4.1e-70	TIGR01187	TIGR01187	potA: polyamine ABC transporter, ATP-binding protein	1.1e-61	TIGR00968	TIGR00968	3a0106s01: sulfate ABC transporter, ATP-binding protein	1.1e-60	TIGR01186	TIGR01186	proV: glycine betaine/L-proline transport ATP binding subunit	3.5e-59	PF00005	ABC_tran	ABC transporter	1.5e-32	PF13304	AAA_21	AAA domain, putative AbiEii toxin, Type IV TA system	1e-07	PF13521	AAA_28	AAA domain	6e-06	PF02463	SMC_N	RecF/RecN/SMC N terminal domain	0.0001	PF03193	RsgA_GTPase	RsgA GTPase	0.00012
WP_140993427.1	Burkholderia ubonensis	NZ_PPPQ01000040.1	WP_059602447.1	44044	43069	-	PF00528	BPD_transp_1	Binding-protein-dependent transport system inner membrane component	1.4e-17	TIGR01183	TIGR01183	ntrB: nitrate ABC transporter, permease protein	2.7e-17	TIGR01097	TIGR01097	PhnE: phosphonate ABC transporter, permease protein PhnE	2e-10	TIGR03416	TIGR03416	ABC_choXWV_perm: choline ABC transporter, permease protein	4.3e-10	TIGR02139	TIGR02139	permease_CysT: sulfate ABC transporter, permease protein CysT	0.00065
WP_141381265.1	Microbacterium lacticum	NZ_BMOA01000056.1	WP_141381265.1	249	2394	+	PF00202	Aminotran_3	Aminotransferase class-III	7.3e-63	TIGR00508	TIGR00508	bioA: adenosylmethionine-8-amino-7-oxononanoate transaminase	4e-58	TIGR00707	TIGR00707	argD: transaminase, acetylornithine/succinylornithine family	4.8e-51	TIGR03246	TIGR03246	arg_catab_astC: succinylornithine transaminase family	4e-38	TIGR01885	TIGR01885	Orn_aminotrans: ornithine--oxo-acid transaminase	3e-37	TIGR00700	TIGR00700	GABAtrnsam: 4-aminobutyrate transaminase	1.1e-30	PF02720	DUF222	Domain of unknown function (DUF222)	1.3e-16
WP_141381265.1	Microbacterium lacticum	NZ_BMOA01000056.1	WP_170214283.1	2390	3587	+	PF00465	Fe-ADH	Iron-containing alcohol dehydrogenase	4.5e-22	TIGR03405	TIGR03405	Phn_Fe-ADH: phosphonate metabolism-associated iron-containing alcohol dehydrogenase	1.5e-11	TIGR02638	TIGR02638	lactal_redase: lactaldehyde reductase	2.6e-05
WP_141381265.1	Microbacterium lacticum	NZ_BMOA01000056.1	WP_170214284.1	3615	3777	+
WP_141381265.1	Microbacterium lacticum	NZ_BMOA01000056.1	WP_170214285.1	3825	3981	+
WP_141381265.1	Microbacterium lacticum	NZ_BMOA01000056.1	WP_141381267.1	4051	4237	+
WP_141381265.1	Microbacterium lacticum	NZ_BMOA01000056.1	WP_229661622.1	4233	5049	+	TIGR01188	TIGR01188	drrA: daunorubicin resistance ABC transporter, ATP-binding protein	8.5e-17	TIGR04406	TIGR04406	LPS_export_lptB: LPS export ABC transporter ATP-binding protein	1.7e-16	TIGR03864	TIGR03864	PQQ_ABC_ATP: ABC transporter, ATP-binding subunit, PQQ-dependent alcohol dehydrogenase system	3.9e-14	TIGR03740	TIGR03740	galliderm_ABC: lantibiotic protection ABC transporter, ATP-binding subunit	4.4e-14	TIGR01288	TIGR01288	nodI: nodulation ABC transporter NodI	1.3e-13	PF00005	ABC_tran	ABC transporter	2.3e-12	PF02720	DUF222	Domain of unknown function (DUF222)	1e-07
WP_141381265.1	Microbacterium lacticum	NZ_BMOA01000056.1	WP_141381268.1	5303	5504	+
WP_141381265.1	Microbacterium lacticum	NZ_BMOA01000056.1	WP_141381269.1	7967	6404	-	PF00355	Rieske	Rieske [2Fe-2S] domain	1.1e-08	PF13483	Lactamase_B_3	Beta-lactamase superfamily domain	1.8e-07	PF12706	Lactamase_B_2	Beta-lactamase superfamily domain	8.6e-05	TIGR02378	TIGR02378	nirD_assim_sml: nitrite reductase [NAD(P)H], small subunit	0.00022
WP_141381265.1	Microbacterium lacticum	NZ_BMOA01000056.1	WP_141381270.1	11391	8064	-	PF00176	SNF2_N	SNF2 family N-terminal domain	1e-50	PF00271	Helicase_C	Helicase conserved C-terminal domain	7.7e-16	PF04851	ResIII	Type III restriction enzyme, res subunit	1.1e-06	TIGR04095	TIGR04095	dnd_restrict_1: DNA phosphorothioation system restriction enzyme	1.2e-05
WP_141381265.1	Microbacterium lacticum	NZ_BMOA01000056.1	WP_141381271.1	11962	11551	-	TIGR01951	TIGR01951	nusB: transcription antitermination factor NusB	1.1e-41	PF01029	NusB	NusB family	4.7e-35	TIGR00563	TIGR00563	rsmB: 16S rRNA (cytosine(967)-C(5))-methyltransferase	6.3e-08
WP_141381265.1	Microbacterium lacticum	NZ_BMOA01000056.1	WP_141381272.1	12541	11980	-	TIGR00038	TIGR00038	efp: translation elongation factor P	5.6e-77	TIGR02178	TIGR02178	yeiP: elongation factor P-like protein YeiP	4.1e-34	PF08207	EFP_N	Elongation factor P (EF-P) KOW-like domain	1.6e-28	PF09285	Elong-fact-P_C	Elongation factor P, C-terminal	5.8e-26	PF01132	EFP	Elongation factor P (EF-P) OB domain	1.1e-20	TIGR00037	TIGR00037	eIF_5A: translation elongation factor IF5A	3.7e-05
WP_141381265.1	Microbacterium lacticum	NZ_BMOA01000056.1	WP_141381273.1	13490	12638	-	PF02737	3HCDH_N	3-hydroxyacyl-CoA dehydrogenase, NAD binding domain	2.9e-47	TIGR02279	TIGR02279	PaaC-3OHAcCoADH: 3-hydroxyacyl-CoA dehydrogenase PaaC	2.2e-38	TIGR02437	TIGR02437	FadB: fatty oxidation complex, alpha subunit FadB	2.6e-36	TIGR02440	TIGR02440	FadJ: fatty oxidation complex, alpha subunit FadJ	6.2e-35	TIGR02441	TIGR02441	fa_ox_alpha_mit: fatty acid oxidation complex, alpha subunit, mitochondrial	8.6e-25	PF00725	3HCDH	3-hydroxyacyl-CoA dehydrogenase, C-terminal domain	2.9e-19	PF03446	NAD_binding_2	NAD binding domain of 6-phosphogluconate dehydrogenase	8.8e-05	TIGR03451	TIGR03451	mycoS_dep_FDH: S-(hydroxymethyl)mycothiol dehydrogenase	0.00095
WP_141381265.1	Microbacterium lacticum	NZ_BMOA01000056.1	WP_211345040.1	14169	13482	-	PF00440	TetR_N	Bacterial regulatory proteins, tetR family	5e-17	TIGR03613	TIGR03613	RutR: pyrimidine utilization regulatory protein R	1.7e-11	TIGR03968	TIGR03968	mycofact_TetR: mycofactocin system transcriptional regulator	1.9e-11	TIGR03384	TIGR03384	betaine_BetI: transcriptional repressor BetI	1e-07
WP_141381265.1	Microbacterium lacticum	NZ_BMOA01000056.1	WP_141381274.1	14303	14489	+
WP_141381265.1	Microbacterium lacticum	NZ_BMOA01000056.1	WP_141381275.1	15104	14645	-	PF01220	DHquinase_II	Dehydroquinase class II	3.7e-55	TIGR01088	TIGR01088	aroQ: 3-dehydroquinate dehydratase, type II	2.4e-52
WP_141381265.1	Microbacterium lacticum	NZ_BMOA01000056.1	WP_141381276.1	15676	15100	-	PF00583	Acetyltransf_1	Acetyltransferase (GNAT) family	2.4e-10	TIGR01575	TIGR01575	rimI: ribosomal-protein-alanine acetyltransferase	9.3e-10	PF13673	Acetyltransf_10	Acetyltransferase (GNAT) domain	1.4e-08	PF13508	Acetyltransf_7	Acetyltransferase (GNAT) domain	8.5e-06	PF13302	Acetyltransf_3	Acetyltransferase (GNAT) domain	1.8e-05	TIGR03448	TIGR03448	mycothiol_MshD: mycothiol synthase	3.1e-05	PF08445	FR47	FR47-like protein	7.5e-05
WP_141280842.1	Paenarthrobacter aurescens	NZ_BJMD01000001.1	WP_141280814.1	203439	204339	+	PF00528	BPD_transp_1	Binding-protein-dependent transport system inner membrane component	2.1e-22	TIGR02141	TIGR02141	modB_ABC: molybdate ABC transporter, permease protein	6.1e-13	TIGR01581	TIGR01581	Mo_ABC_porter: NifC-like ABC-type porter	6.6e-13	TIGR00969	TIGR00969	3a0106s02: sulfate ABC transporter, permease protein	2e-11	TIGR02139	TIGR02139	permease_CysT: sulfate ABC transporter, permease protein CysT	4.8e-11	TIGR03226	TIGR03226	PhnU: 2-aminoethylphosphonate ABC transporter, permease protein	1.3e-10
WP_141280842.1	Paenarthrobacter aurescens	NZ_BJMD01000001.1	WP_141280816.1	204376	205480	+	TIGR04380	TIGR04380	myo_inos_iolG: inositol 2-dehydrogenase	2.5e-25	PF01408	GFO_IDH_MocA	Oxidoreductase family, NAD-binding Rossmann fold	1.2e-24	PF02894	GFO_IDH_MocA_C	Oxidoreductase family, C-terminal alpha/beta domain	2.9e-06
WP_141280842.1	Paenarthrobacter aurescens	NZ_BJMD01000001.1	WP_141280818.1	205481	206228	+	PF06283	ThuA	Trehalose utilisation	1.4e-31
WP_141280842.1	Paenarthrobacter aurescens	NZ_BJMD01000001.1	WP_141280820.1	207183	206271	-	PF01370	Epimerase	NAD dependent epimerase/dehydratase family	2.5e-13	PF13460	NAD_binding_10	NAD(P)H-binding	3.7e-12	PF04321	RmlD_sub_bind	RmlD substrate binding domain	2e-06	TIGR01214	TIGR01214	rmlD: dTDP-4-dehydrorhamnose reductase	3.4e-05	TIGR03466	TIGR03466	HpnA: hopanoid-associated sugar epimerase	0.00019
WP_141280842.1	Paenarthrobacter aurescens	NZ_BJMD01000001.1	WP_141280822.1	207269	207896	+	PF13305	TetR_C_33	Tetracyclin repressor-like, C-terminal domain	3.9e-14	PF00440	TetR_N	Bacterial regulatory proteins, tetR family	4e-07
WP_141280842.1	Paenarthrobacter aurescens	NZ_BJMD01000001.1	WP_141280824.1	207930	208614	+	PF01965	DJ-1_PfpI	DJ-1/PfpI family	5.4e-14	TIGR01382	TIGR01382	PfpI: intracellular protease, PfpI family	2.1e-09	PF17124	ThiJ_like	ThiJ/PfpI family-like	2.1e-05	TIGR01383	TIGR01383	not_thiJ: DJ-1 family protein	0.0001
WP_141280842.1	Paenarthrobacter aurescens	NZ_BJMD01000001.1	WP_141280826.1	208704	209127	+
WP_141280842.1	Paenarthrobacter aurescens	NZ_BJMD01000001.1	WP_141281045.1	209201	209573	+
WP_141280842.1	Paenarthrobacter aurescens	NZ_BJMD01000001.1	WP_141280830.1	211184	210800	-	PF06993	DUF1304	Protein of unknown function (DUF1304)	9.7e-21
WP_141280842.1	Paenarthrobacter aurescens	NZ_BJMD01000001.1	WP_141280832.1	212174	211253	-	PF03466	LysR_substrate	LysR substrate binding domain	7.7e-32	TIGR03339	TIGR03339	phn_lysR: aminoethylphosphonate catabolism associated LysR family transcriptional regulator	1.1e-28	TIGR02424	TIGR02424	TF_pcaQ: pca operon transcription factor PcaQ	1.9e-27	PF00126	HTH_1	Bacterial regulatory helix-turn-helix protein, lysR family	1.7e-19	TIGR03418	TIGR03418	chol_sulf_TF: putative choline sulfate-utilization transcription factor	7.3e-18	TIGR03298	TIGR03298	argP: transcriptional regulator, ArgP family	6.6e-15	TIGR02036	TIGR02036	dsdC: D-serine deaminase transcriptional activator	2.8e-10
WP_141280842.1	Paenarthrobacter aurescens	NZ_BJMD01000001.1	WP_141280834.1	212290	213055	+	PF00378	ECH_1	Enoyl-CoA hydratase/isomerase	1.2e-42	TIGR02280	TIGR02280	PaaB1: phenylacetate degradation probable enoyl-CoA hydratase PaaB	2.5e-39	PF16113	ECH_2	Enoyl-CoA hydratase/isomerase	3.5e-25	TIGR01929	TIGR01929	menB: naphthoate synthase	5.3e-22	TIGR02437	TIGR02437	FadB: fatty oxidation complex, alpha subunit FadB	4.4e-20	TIGR03210	TIGR03210	badI: 2-ketocyclohexanecarboxyl-CoA hydrolase	1.8e-19	TIGR02441	TIGR02441	fa_ox_alpha_mit: fatty acid oxidation complex, alpha subunit, mitochondrial	1.6e-13
WP_141280842.1	Paenarthrobacter aurescens	NZ_BJMD01000001.1	WP_141280836.1	213084	214680	+	PF00501	AMP-binding	AMP-binding enzyme	1.5e-84	TIGR02262	TIGR02262	benz_CoA_lig: benzoate-CoA ligase family	2.3e-77	TIGR02188	TIGR02188	Ac_CoA_lig_AcsA: acetate--CoA ligase	4.4e-75	TIGR01733	TIGR01733	AA-adenyl-dom: amino acid adenylation domain	7.2e-63	TIGR03098	TIGR03098	ligase_PEP_1: acyl-CoA ligase (AMP-forming), exosortase A-associated	4e-52	TIGR03205	TIGR03205	pimA: dicarboxylate--CoA ligase PimA	1.7e-51	PF13193	AMP-binding_C	AMP-binding enzyme C-terminal domain	1.2e-14
WP_141280842.1	Paenarthrobacter aurescens	NZ_BJMD01000001.1	WP_141280838.1	214676	215999	+	TIGR00883	TIGR00883	2A0106: MFS transporter, metabolite:H+ symporter (MHS) family protein	8e-105	PF07690	MFS_1	Major Facilitator Superfamily	1.8e-37	PF00083	Sugar_tr	Sugar (and other) transporter	1e-32	TIGR00891	TIGR00891	2A0112: MFS transporter, sialate:H+ symporter (SHS) family	7.5e-18	TIGR00895	TIGR00895	2A0115: MFS transporter, aromatic acid:H+ symporter (AAHS) family	8.7e-17	TIGR00879	TIGR00879	SP: MFS transporter, sugar porter (SP) family	7.8e-16	TIGR00887	TIGR00887	2A0109: phosphate:H+ symporter	7.4e-13	PF11700	ATG22	Vacuole effluxer Atg22 like	7.7e-05
WP_141280842.1	Paenarthrobacter aurescens	NZ_BJMD01000001.1	WP_014922774.1	216081	216675	+
WP_141280842.1	Paenarthrobacter aurescens	NZ_BJMD01000001.1	WP_141280840.1	216903	217926	+	Actino_DapB_RRE	Actino_DapB_RRE	-	2.5e-31	RREFam002	Stand_Alone_Lasso_RRE	Stand-alone RRE protein in a lasso peptide cluster	7e-06
WP_141280842.1	Paenarthrobacter aurescens	NZ_BJMD01000001.1	WP_141280842.1	217925	219200	+	TIGR00508	TIGR00508	bioA: adenosylmethionine-8-amino-7-oxononanoate transaminase	2.9e-64	PF00202	Aminotran_3	Aminotransferase class-III	5.4e-60	TIGR00707	TIGR00707	argD: transaminase, acetylornithine/succinylornithine family	1.2e-47	TIGR03246	TIGR03246	arg_catab_astC: succinylornithine transaminase family	1.5e-34	TIGR01885	TIGR01885	Orn_aminotrans: ornithine--oxo-acid transaminase	4.8e-34	TIGR00700	TIGR00700	GABAtrnsam: 4-aminobutyrate transaminase	1.6e-28
WP_141280842.1	Paenarthrobacter aurescens	NZ_BJMD01000001.1	WP_141280844.1	219196	220420	+	PF00465	Fe-ADH	Iron-containing alcohol dehydrogenase	1.3e-21	TIGR03405	TIGR03405	Phn_Fe-ADH: phosphonate metabolism-associated iron-containing alcohol dehydrogenase	1.2e-08	TIGR02638	TIGR02638	lactal_redase: lactaldehyde reductase	1.4e-05	PF13685	Fe-ADH_2	Iron-containing alcohol dehydrogenase	0.00066
WP_141280842.1	Paenarthrobacter aurescens	NZ_BJMD01000001.1	WP_160147628.1	220416	220557	+
WP_141280842.1	Paenarthrobacter aurescens	NZ_BJMD01000001.1	WP_170224844.1	220779	220917	+
WP_141280842.1	Paenarthrobacter aurescens	NZ_BJMD01000001.1	WP_141280846.1	221000	221819	+	PF13649	Methyltransf_25	Methyltransferase domain	3.2e-12	PF08241	Methyltransf_11	Methyltransferase domain	4.8e-09	PF13489	Methyltransf_23	Methyltransferase domain	6.8e-08	TIGR02072	TIGR02072	BioC: malonyl-acyl carrier protein O-methyltransferase BioC	4.1e-06	PF08242	Methyltransf_12	Methyltransferase domain	5.4e-06	TIGR00755	TIGR00755	ksgA: ribosomal RNA small subunit methyltransferase A	0.00047	PF13847	Methyltransf_31	Methyltransferase domain	0.00072
WP_141280842.1	Paenarthrobacter aurescens	NZ_BJMD01000001.1	WP_014922768.1	221815	223060	+
WP_141280842.1	Paenarthrobacter aurescens	NZ_BJMD01000001.1	WP_141281047.1	223063	224740	+	Actino_DapP_RRE	Actino_DapP_RRE	-	2e-35	RREFam017	Pantocin_Microcin_RRE	RRE-containing E1-like protein in a pantocin/microcin cluster	8.4e-05	PF02163	Peptidase_M50	Peptidase family M50	8.8e-05
WP_141280842.1	Paenarthrobacter aurescens	NZ_BJMD01000001.1	WP_141280848.1	224736	225447	+	TIGR03740	TIGR03740	galliderm_ABC: lantibiotic protection ABC transporter, ATP-binding subunit	1.3e-50	TIGR01188	TIGR01188	drrA: daunorubicin resistance ABC transporter, ATP-binding protein	7e-46	TIGR03522	TIGR03522	GldA_ABC_ATP: gliding motility-associated ABC transporter ATP-binding subunit GldA	3.7e-35	TIGR03864	TIGR03864	PQQ_ABC_ATP: ABC transporter, ATP-binding subunit, PQQ-dependent alcohol dehydrogenase system	2.7e-34	TIGR01288	TIGR01288	nodI: nodulation ABC transporter NodI	2.3e-30	PF00005	ABC_tran	ABC transporter	6.9e-24	PF13304	AAA_21	AAA domain, putative AbiEii toxin, Type IV TA system	3.2e-12	PF00154	RecA	recA bacterial DNA recombination protein	0.00077
WP_141280842.1	Paenarthrobacter aurescens	NZ_BJMD01000001.1	WP_141280850.1	225443	226193	+
WP_141280842.1	Paenarthrobacter aurescens	NZ_BJMD01000001.1	WP_141280852.1	226189	226891	+
WP_141280842.1	Paenarthrobacter aurescens	NZ_BJMD01000001.1	WP_141280854.1	226924	227110	+
WP_141280842.1	Paenarthrobacter aurescens	NZ_BJMD01000001.1	WP_141280856.1	228965	227123	-	PF01019	G_glu_transpept	Gamma-glutamyltranspeptidase	5.6e-148	TIGR00066	TIGR00066	g_glut_trans: gamma-glutamyltransferase	5.2e-128
WP_141280842.1	Paenarthrobacter aurescens	NZ_BJMD01000001.1	WP_141280858.1	229395	229089	-	PF01638	HxlR	HxlR-like helix-turn-helix	7.2e-19
WP_141280842.1	Paenarthrobacter aurescens	NZ_BJMD01000001.1	WP_141280860.1	229796	229391	-
WP_141280842.1	Paenarthrobacter aurescens	NZ_BJMD01000001.1	WP_141281049.1	230716	229828	-
WP_141280842.1	Paenarthrobacter aurescens	NZ_BJMD01000001.1	WP_141280862.1	231903	231000	-	PF01513	NAD_kinase	ATP-NAD kinase	2.2e-06
WP_141368857.1	Microbacterium oxydans	NZ_WAAP01000001.1	WP_046747878.1	1184866	1184185	-	PF09588	YqaJ	YqaJ-like viral recombinase domain	2.5e-08	TIGR03033	TIGR03033	phage_rel_nuc: putative phage-type endonuclease	2.5e-08
WP_141368857.1	Microbacterium oxydans	NZ_WAAP01000001.1	WP_058633167.1	1185181	1186159	+	PF09407	AbiEi_1	AbiEi antitoxin C-terminal domain	0.00034	PF13338	AbiEi_4	Transcriptional regulator, AbiEi antitoxin	0.00088
WP_141368857.1	Microbacterium oxydans	NZ_WAAP01000001.1	WP_017829129.1	1186778	1187267	+	PF00466	Ribosomal_L10	Ribosomal protein L10	2.3e-27
WP_141368857.1	Microbacterium oxydans	NZ_WAAP01000001.1	WP_046747880.1	1187315	1187699	+	TIGR00855	TIGR00855	L12: ribosomal protein bL12	3e-44	PF00542	Ribosomal_L12	Ribosomal protein L7/L12 C-terminal domain	2e-27	PF16320	Ribosomal_L12_N	Ribosomal protein L7/L12 dimerisation domain	4.4e-18
WP_141368857.1	Microbacterium oxydans	NZ_WAAP01000001.1	WP_046747881.1	1188868	1187863	-	TIGR01481	TIGR01481	ccpA: catabolite control protein A	1.4e-45	PF13377	Peripla_BP_3	Periplasmic binding protein-like domain	1.6e-31	PF00532	Peripla_BP_1	Periplasmic binding proteins and sugar binding domain of LacI family	9.3e-24	TIGR02417	TIGR02417	fruct_sucro_rep: D-fructose-responsive transcription factor	7.7e-22	TIGR02405	TIGR02405	trehalos_R_Ecol: trehalose operon repressor	6.5e-18	PF00356	LacI	Bacterial regulatory proteins, lacI family	6e-17	PF13407	Peripla_BP_4	Periplasmic binding protein domain	1.1e-08
WP_141368857.1	Microbacterium oxydans	NZ_WAAP01000001.1	WP_046747882.1	1189154	1190471	+	PF01547	SBP_bac_1	Bacterial extracellular solute-binding protein	6.9e-21	PF13416	SBP_bac_8	Bacterial extracellular solute-binding protein	1.7e-16	TIGR03851	TIGR03851	chitin_NgcE: carbohydrate ABC transporter, N-acetylglucosamine/diacetylchitobiose-binding protein	3.5e-09	TIGR03850	TIGR03850	bind_CPR_0540: carbohydrate ABC transporter substrate-binding protein, CPR_0540 family	1.9e-07
WP_141368857.1	Microbacterium oxydans	NZ_WAAP01000001.1	WP_197073161.1	1190573	1191713	+	TIGR03262	TIGR03262	PhnU2: putative 2-aminoethylphosphonate ABC transporter, permease protein	5.5e-16	PF00528	BPD_transp_1	Binding-protein-dependent transport system inner membrane component	6.7e-15	TIGR02140	TIGR02140	permease_CysW: sulfate ABC transporter, permease protein CysW	4.2e-11	TIGR00969	TIGR00969	3a0106s02: sulfate ABC transporter, permease protein	2.7e-09	TIGR01581	TIGR01581	Mo_ABC_porter: NifC-like ABC-type porter	1.2e-06	TIGR02139	TIGR02139	permease_CysT: sulfate ABC transporter, permease protein CysT	1.2e-05
WP_141368857.1	Microbacterium oxydans	NZ_WAAP01000001.1	WP_046747883.1	1191709	1192672	+	PF00528	BPD_transp_1	Binding-protein-dependent transport system inner membrane component	1.1e-17	TIGR01581	TIGR01581	Mo_ABC_porter: NifC-like ABC-type porter	2e-09	TIGR02141	TIGR02141	modB_ABC: molybdate ABC transporter, permease protein	2.1e-09	TIGR03262	TIGR03262	PhnU2: putative 2-aminoethylphosphonate ABC transporter, permease protein	2.2e-08	TIGR03416	TIGR03416	ABC_choXWV_perm: choline ABC transporter, permease protein	1.3e-07	TIGR02139	TIGR02139	permease_CysT: sulfate ABC transporter, permease protein CysT	2.2e-06
WP_141368857.1	Microbacterium oxydans	NZ_WAAP01000001.1	WP_141368855.1	1192768	1194145	+	TIGR01137	TIGR01137	cysta_beta: cystathionine beta-synthase	1.7e-178	TIGR01136	TIGR01136	cysKM: cysteine synthase	1.2e-94	TIGR01139	TIGR01139	cysK: cysteine synthase A	4.4e-88	TIGR01138	TIGR01138	cysM: cysteine synthase B	1.8e-79	TIGR03945	TIGR03945	PLP_SbnA_fam: 2,3-diaminopropionate biosynthesis protein SbnA	5.9e-77	PF00291	PALP	Pyridoxal-phosphate dependent enzyme	1.5e-69	PF00571	CBS	CBS domain	4.7e-08
WP_141368857.1	Microbacterium oxydans	NZ_WAAP01000001.1	WP_127012555.1	1194220	1195375	+	PF01053	Cys_Met_Meta_PP	Cys/Met metabolism PLP-dependent enzyme	2.4e-143	TIGR01328	TIGR01328	met_gam_lyase: methionine gamma-lyase	2.9e-124	TIGR02080	TIGR02080	O_succ_thio_ly: O-succinylhomoserine (thiol)-lyase	1.9e-120	TIGR01329	TIGR01329	cysta_beta_ly_E: cystathionine beta-lyase	1.5e-110	TIGR01325	TIGR01325	O_suc_HS_sulf: O-succinylhomoserine sulfhydrylase	1.7e-102	TIGR01326	TIGR01326	OAH_OAS_sulfhy: O-acetylhomoserine aminocarboxypropyltransferase/cysteine synthase	3.1e-102	PF00155	Aminotran_1_2	Aminotransferase class I and II	3.5e-09	PF00266	Aminotran_5	Aminotransferase class-V	1.8e-07	PF01041	DegT_DnrJ_EryC1	DegT/DnrJ/EryC1/StrS aminotransferase family	6.7e-07	PF06838	Met_gamma_lyase	Methionine gamma-lyase	9.1e-07
WP_141368857.1	Microbacterium oxydans	NZ_WAAP01000001.1	WP_171011033.1	1195528	1196929	+	TIGR00710	TIGR00710	efflux_Bcr_CflA: drug resistance transporter, Bcr/CflA subfamily	1.4e-81	PF07690	MFS_1	Major Facilitator Superfamily	1.4e-44	TIGR00880	TIGR00880	2_A_01_02: multidrug resistance protein	5.8e-24	TIGR00895	TIGR00895	2A0115: MFS transporter, aromatic acid:H+ symporter (AAHS) family	6.7e-17	TIGR00711	TIGR00711	efflux_EmrB: drug resistance MFS transporter, drug:H+ antiporter-2 (14 Spanner) (DHA2) family	2.2e-16	TIGR00898	TIGR00898	2A0119: cation transport protein	1.6e-12	PF00083	Sugar_tr	Sugar (and other) transporter	5.5e-08
WP_141368857.1	Microbacterium oxydans	NZ_WAAP01000001.1	WP_141369137.1	1196972	1197593	+	PF01569	PAP2	PAP2 superfamily	9.4e-17	PF14378	PAP2_3	PAP2 superfamily	3.2e-07
WP_141368857.1	Microbacterium oxydans	NZ_WAAP01000001.1	WP_058632115.1	1197622	1198225	+	PF00583	Acetyltransf_1	Acetyltransferase (GNAT) family	4.2e-12	TIGR01575	TIGR01575	rimI: ribosomal-protein-alanine acetyltransferase	1.1e-10	PF13302	Acetyltransf_3	Acetyltransferase (GNAT) domain	1.7e-08	TIGR03448	TIGR03448	mycothiol_MshD: mycothiol synthase	2.6e-07	PF13508	Acetyltransf_7	Acetyltransferase (GNAT) domain	8.3e-07	PF08445	FR47	FR47-like protein	2.2e-06	PF13673	Acetyltransf_10	Acetyltransferase (GNAT) domain	1.6e-05	TIGR03103	TIGR03103	trio_acet_GNAT: GNAT-family acetyltransferase TIGR03103	0.00059
WP_141368857.1	Microbacterium oxydans	NZ_WAAP01000001.1	WP_082738471.1	1198699	1199728	+	Actino_DapB_RRE	Actino_DapB_RRE	-	6.2e-10
WP_141368857.1	Microbacterium oxydans	NZ_WAAP01000001.1	WP_061016475.1	1199727	1200771	+	Actino_DapB_RRE	Actino_DapB_RRE	-	2e-21
WP_141368857.1	Microbacterium oxydans	NZ_WAAP01000001.1	WP_141368857.1	1200767	1202027	+	PF00202	Aminotran_3	Aminotransferase class-III	2.9e-61	TIGR00508	TIGR00508	bioA: adenosylmethionine-8-amino-7-oxononanoate transaminase	6e-61	TIGR00707	TIGR00707	argD: transaminase, acetylornithine/succinylornithine family	6.2e-45	TIGR03246	TIGR03246	arg_catab_astC: succinylornithine transaminase family	5e-34	TIGR01885	TIGR01885	Orn_aminotrans: ornithine--oxo-acid transaminase	1e-33	TIGR03372	TIGR03372	putres_am_tran: putrescine aminotransferase	6.7e-27	PF00155	Aminotran_1_2	Aminotransferase class I and II	0.00052
WP_141368857.1	Microbacterium oxydans	NZ_WAAP01000001.1	WP_061016479.1	1202023	1203214	+	PF00465	Fe-ADH	Iron-containing alcohol dehydrogenase	6.9e-26	TIGR03405	TIGR03405	Phn_Fe-ADH: phosphonate metabolism-associated iron-containing alcohol dehydrogenase	2.5e-12	TIGR02638	TIGR02638	lactal_redase: lactaldehyde reductase	5.1e-07	PF13685	Fe-ADH_2	Iron-containing alcohol dehydrogenase	0.00043
WP_141368857.1	Microbacterium oxydans	NZ_WAAP01000001.1	WP_141368859.1	1203737	1204550	+	PF13649	Methyltransf_25	Methyltransferase domain	1.4e-13	PF08241	Methyltransf_11	Methyltransferase domain	7.7e-10	TIGR02072	TIGR02072	BioC: malonyl-acyl carrier protein O-methyltransferase BioC	2.2e-08	PF00398	RrnaAD	Ribosomal RNA adenine dimethylase	3.9e-07	PF08242	Methyltransf_12	Methyltransferase domain	5.7e-07	TIGR00755	TIGR00755	ksgA: ribosomal RNA small subunit methyltransferase A	2e-06	TIGR02021	TIGR02021	BchM-ChlM: magnesium protoporphyrin O-methyltransferase	2.7e-06	TIGR01934	TIGR01934	MenG_MenH_UbiE: ubiquinone/menaquinone biosynthesis methyltransferase	1.5e-05	PF13489	Methyltransf_23	Methyltransferase domain	2.2e-05	TIGR01983	TIGR01983	UbiG: 3-demethylubiquinone-9 3-O-methyltransferase	3.2e-05
WP_141368857.1	Microbacterium oxydans	NZ_WAAP01000001.1	WP_141368861.1	1204546	1206238	+	Actino_DapP_RRE	Actino_DapP_RRE	-	2.6e-21
WP_141368857.1	Microbacterium oxydans	NZ_WAAP01000001.1	WP_046747893.1	1206234	1206957	+	TIGR03740	TIGR03740	galliderm_ABC: lantibiotic protection ABC transporter, ATP-binding subunit	1e-57	TIGR01188	TIGR01188	drrA: daunorubicin resistance ABC transporter, ATP-binding protein	5.4e-47	TIGR03522	TIGR03522	GldA_ABC_ATP: gliding motility-associated ABC transporter ATP-binding subunit GldA	2e-42	TIGR01288	TIGR01288	nodI: nodulation ABC transporter NodI	1.3e-38	TIGR03864	TIGR03864	PQQ_ABC_ATP: ABC transporter, ATP-binding subunit, PQQ-dependent alcohol dehydrogenase system	5.5e-36	PF00005	ABC_tran	ABC transporter	7.8e-29	PF13304	AAA_21	AAA domain, putative AbiEii toxin, Type IV TA system	1.6e-15	PF13401	AAA_22	AAA domain	0.00015	PF13514	AAA_27	AAA domain	0.00061	PF13555	AAA_29	P-loop containing region of AAA domain	0.00063
WP_141368857.1	Microbacterium oxydans	NZ_WAAP01000001.1	WP_141368863.1	1206953	1207682	+
WP_141368857.1	Microbacterium oxydans	NZ_WAAP01000001.1	WP_141368865.1	1207678	1208413	+
WP_141368857.1	Microbacterium oxydans	NZ_WAAP01000001.1	WP_058632105.1	1208464	1209355	+	PF17773	UPF0176_N	UPF0176 acylphosphatase like domain	1.2e-19	PF12368	Rhodanese_C	Rhodanase C-terminal	3.1e-12	PF00581	Rhodanese	Rhodanese-like domain	6.2e-05
WP_141368857.1	Microbacterium oxydans	NZ_WAAP01000001.1	WP_141368867.1	1211648	1209377	-	PF01841	Transglut_core	Transglutaminase-like superfamily	4.5e-23
WP_141368857.1	Microbacterium oxydans	NZ_WAAP01000001.1	WP_141368869.1	1212825	1211634	-	PF01882	DUF58	Protein of unknown function DUF58	4.5e-19
WP_141368857.1	Microbacterium oxydans	NZ_WAAP01000001.1	WP_141368871.1	1213825	1212835	-	PF07726	AAA_3	ATPase family associated with various cellular activities (AAA)	1.2e-62	PF17863	AAA_lid_2	AAA lid domain	8.1e-21	TIGR02031	TIGR02031	BchD-ChlD: magnesium chelatase ATPase subunit D	1.2e-15	PF07728	AAA_5	AAA domain (dynein-related subfamily)	8.2e-13	TIGR02442	TIGR02442	Cob-chelat-sub: cobaltochelatase subunit	1.8e-12	TIGR02640	TIGR02640	gas_vesic_GvpN: gas vesicle protein GvpN	5.6e-09	PF00004	AAA	ATPase family associated with various cellular activities (AAA)	6.4e-07	PF01078	Mg_chelatase	Magnesium chelatase, subunit ChlI	2.8e-06	TIGR00635	TIGR00635	ruvB: Holliday junction DNA helicase RuvB	5.1e-05	TIGR02030	TIGR02030	BchI-ChlI: magnesium chelatase ATPase subunit I	7.6e-05
WP_141368857.1	Microbacterium oxydans	NZ_WAAP01000001.1	WP_061016496.1	1214145	1214754	+	PF01694	Rhomboid	Rhomboid family	1.9e-21	TIGR03902	TIGR03902	rhom_GG_sort: rhombosortase	6.3e-11
WP_141368857.1	Microbacterium oxydans	NZ_WAAP01000001.1	WP_141368873.1	1214750	1215443	+
WP_141368857.1	Microbacterium oxydans	NZ_WAAP01000001.1	WP_141368875.1	1215507	1217652	+	PF01515	PTA_PTB	Phosphate acetyl/butaryl transferase	7.4e-127	TIGR00651	TIGR00651	pta: phosphate acetyltransferase	2.7e-121	PF07085	DRTGG	DRTGG domain	8.9e-22	PF13500	AAA_26	AAA domain	1.2e-21	TIGR02706	TIGR02706	P_butyryltrans: phosphate butyryltransferase	6.4e-17	TIGR02709	TIGR02709	branched_ptb: branched-chain phosphotransacylase	4.4e-08
WP_141368857.1	Microbacterium oxydans	NZ_WAAP01000001.1	WP_046747901.1	1217648	1218869	+	PF00871	Acetate_kinase	Acetokinase family	1.3e-131	TIGR00016	TIGR00016	ackA: acetate kinase	5.8e-129	TIGR02707	TIGR02707	butyr_kinase: butyrate kinase	1e-16
WP_141368857.1	Microbacterium oxydans	NZ_WAAP01000001.1	WP_058632098.1	1218969	1219728	+	TIGR02009	TIGR02009	PGMB-YQAB-SF: beta-phosphoglucomutase family hydrolase	1.8e-45	TIGR01990	TIGR01990	bPGM: beta-phosphoglucomutase	1.4e-28	PF13419	HAD_2	Haloacid dehalogenase-like hydrolase	3.7e-17	TIGR01509	TIGR01509	HAD-SF-IA-v3: HAD hydrolase, family IA, variant 3	3.2e-14	PF00702	Hydrolase	haloacid dehalogenase-like hydrolase	1.6e-11	TIGR02253	TIGR02253	CTE7: HAD hydrolase, TIGR02253 family	3.7e-11	TIGR01449	TIGR01449	PGP_bact: phosphoglycolate phosphatase, bacterial	8.1e-11	PF13242	Hydrolase_like	HAD-hyrolase-like	1.2e-05	PF12710	HAD	haloacid dehalogenase-like hydrolase	7.4e-05
WP_141385809.1	Microbacterium liquefaciens	NZ_BMRS01000002.1	WP_141385801.1	89513	90125	+	PF13338	AbiEi_4	Transcriptional regulator, AbiEi antitoxin	4.4e-05	PF09407	AbiEi_1	AbiEi antitoxin C-terminal domain	0.00032
WP_141385809.1	Microbacterium liquefaciens	NZ_BMRS01000002.1	WP_141385802.1	90166	90490	+
WP_141385809.1	Microbacterium liquefaciens	NZ_BMRS01000002.1	WP_017829129.1	90915	91404	+	PF00466	Ribosomal_L10	Ribosomal protein L10	2.3e-27
WP_141385809.1	Microbacterium liquefaciens	NZ_BMRS01000002.1	WP_017829128.1	91452	91836	+	TIGR00855	TIGR00855	L12: ribosomal protein bL12	2.3e-44	PF00542	Ribosomal_L12	Ribosomal protein L7/L12 C-terminal domain	1.3e-27	PF16320	Ribosomal_L12_N	Ribosomal protein L7/L12 dimerisation domain	4.4e-18
WP_141385809.1	Microbacterium liquefaciens	NZ_BMRS01000002.1	WP_141385803.1	92947	91942	-	TIGR01481	TIGR01481	ccpA: catabolite control protein A	2e-44	PF13377	Peripla_BP_3	Periplasmic binding protein-like domain	5.2e-31	PF00532	Peripla_BP_1	Periplasmic binding proteins and sugar binding domain of LacI family	9e-24	TIGR02417	TIGR02417	fruct_sucro_rep: D-fructose-responsive transcription factor	7.6e-22	TIGR02405	TIGR02405	trehalos_R_Ecol: trehalose operon repressor	6.1e-19	PF00356	LacI	Bacterial regulatory proteins, lacI family	5.6e-17	PF13407	Peripla_BP_4	Periplasmic binding protein domain	1.9e-07
WP_141385809.1	Microbacterium liquefaciens	NZ_BMRS01000002.1	WP_017829126.1	93234	94550	+
WP_141385809.1	Microbacterium liquefaciens	NZ_BMRS01000002.1	WP_200942436.1	94652	95792	+	TIGR03262	TIGR03262	PhnU2: putative 2-aminoethylphosphonate ABC transporter, permease protein	2.4e-15	PF00528	BPD_transp_1	Binding-protein-dependent transport system inner membrane component	5.7e-15	TIGR02140	TIGR02140	permease_CysW: sulfate ABC transporter, permease protein CysW	1e-11	TIGR00969	TIGR00969	3a0106s02: sulfate ABC transporter, permease protein	7.4e-10	TIGR01581	TIGR01581	Mo_ABC_porter: NifC-like ABC-type porter	1.2e-05	TIGR02139	TIGR02139	permease_CysT: sulfate ABC transporter, permease protein CysT	1.3e-05
WP_141385809.1	Microbacterium liquefaciens	NZ_BMRS01000002.1	WP_141385804.1	95788	96751	+	PF00528	BPD_transp_1	Binding-protein-dependent transport system inner membrane component	2.2e-17	TIGR01581	TIGR01581	Mo_ABC_porter: NifC-like ABC-type porter	1.2e-09	TIGR02141	TIGR02141	modB_ABC: molybdate ABC transporter, permease protein	1.4e-09	TIGR03262	TIGR03262	PhnU2: putative 2-aminoethylphosphonate ABC transporter, permease protein	3.6e-08	TIGR03416	TIGR03416	ABC_choXWV_perm: choline ABC transporter, permease protein	8.9e-08	TIGR03226	TIGR03226	PhnU: 2-aminoethylphosphonate ABC transporter, permease protein	1.1e-07
WP_141385809.1	Microbacterium liquefaciens	NZ_BMRS01000002.1	WP_141385805.1	96847	98224	+	TIGR01137	TIGR01137	cysta_beta: cystathionine beta-synthase	5e-181	TIGR01136	TIGR01136	cysKM: cysteine synthase	1e-94	TIGR01139	TIGR01139	cysK: cysteine synthase A	2.3e-88	TIGR01138	TIGR01138	cysM: cysteine synthase B	1.2e-78	TIGR03945	TIGR03945	PLP_SbnA_fam: 2,3-diaminopropionate biosynthesis protein SbnA	1.1e-77	PF00291	PALP	Pyridoxal-phosphate dependent enzyme	2.5e-69	PF00571	CBS	CBS domain	1.4e-08
WP_141385809.1	Microbacterium liquefaciens	NZ_BMRS01000002.1	WP_055874043.1	98291	99446	+	PF01053	Cys_Met_Meta_PP	Cys/Met metabolism PLP-dependent enzyme	7.8e-146	TIGR01328	TIGR01328	met_gam_lyase: methionine gamma-lyase	7e-124	TIGR02080	TIGR02080	O_succ_thio_ly: O-succinylhomoserine (thiol)-lyase	1.4e-121	TIGR01329	TIGR01329	cysta_beta_ly_E: cystathionine beta-lyase	3.3e-113	TIGR01325	TIGR01325	O_suc_HS_sulf: O-succinylhomoserine sulfhydrylase	1.5e-104	TIGR01326	TIGR01326	OAH_OAS_sulfhy: O-acetylhomoserine aminocarboxypropyltransferase/cysteine synthase	2e-103	PF00155	Aminotran_1_2	Aminotransferase class I and II	2.5e-08	PF00266	Aminotran_5	Aminotransferase class-V	2.5e-07	PF06838	Met_gamma_lyase	Methionine gamma-lyase	2.3e-06	PF01041	DegT_DnrJ_EryC1	DegT/DnrJ/EryC1/StrS aminotransferase family	2.7e-05
WP_141385809.1	Microbacterium liquefaciens	NZ_BMRS01000002.1	WP_174799526.1	99604	101005	+	TIGR00710	TIGR00710	efflux_Bcr_CflA: drug resistance transporter, Bcr/CflA subfamily	4.9e-82	PF07690	MFS_1	Major Facilitator Superfamily	1.1e-44	TIGR00880	TIGR00880	2_A_01_02: multidrug resistance protein	2.4e-23	TIGR00895	TIGR00895	2A0115: MFS transporter, aromatic acid:H+ symporter (AAHS) family	8.1e-16	TIGR00711	TIGR00711	efflux_EmrB: drug resistance MFS transporter, drug:H+ antiporter-2 (14 Spanner) (DHA2) family	2.1e-15	TIGR00898	TIGR00898	2A0119: cation transport protein	7.1e-12	PF00083	Sugar_tr	Sugar (and other) transporter	1.4e-07
WP_141385809.1	Microbacterium liquefaciens	NZ_BMRS01000002.1	WP_167497372.1	101036	101666	+	PF01569	PAP2	PAP2 superfamily	2.1e-16	PF14378	PAP2_3	PAP2 superfamily	4.7e-09
WP_141385809.1	Microbacterium liquefaciens	NZ_BMRS01000002.1	WP_141385806.1	101695	102298	+	PF00583	Acetyltransf_1	Acetyltransferase (GNAT) family	1.3e-11	TIGR01575	TIGR01575	rimI: ribosomal-protein-alanine acetyltransferase	1.3e-10	PF13302	Acetyltransf_3	Acetyltransferase (GNAT) domain	1.8e-08	PF13508	Acetyltransf_7	Acetyltransferase (GNAT) domain	9.2e-08	PF13673	Acetyltransf_10	Acetyltransferase (GNAT) domain	3.1e-06	TIGR03448	TIGR03448	mycothiol_MshD: mycothiol synthase	3.1e-06	PF08445	FR47	FR47-like protein	3.9e-06
WP_141385809.1	Microbacterium liquefaciens	NZ_BMRS01000002.1	WP_229778807.1	102734	103742	+	Actino_DapB_RRE	Actino_DapB_RRE	-	5.2e-13
WP_141385809.1	Microbacterium liquefaciens	NZ_BMRS01000002.1	WP_141385808.1	103741	104791	+	Actino_DapB_RRE	Actino_DapB_RRE	-	8.6e-19
WP_141385809.1	Microbacterium liquefaciens	NZ_BMRS01000002.1	WP_141385809.1	104787	106047	+	PF00202	Aminotran_3	Aminotransferase class-III	4.3e-62	TIGR00508	TIGR00508	bioA: adenosylmethionine-8-amino-7-oxononanoate transaminase	2.8e-60	TIGR00707	TIGR00707	argD: transaminase, acetylornithine/succinylornithine family	4.9e-45	TIGR01885	TIGR01885	Orn_aminotrans: ornithine--oxo-acid transaminase	1.2e-36	TIGR03246	TIGR03246	arg_catab_astC: succinylornithine transaminase family	4.1e-32	TIGR03372	TIGR03372	putres_am_tran: putrescine aminotransferase	3.1e-28
WP_141385809.1	Microbacterium liquefaciens	NZ_BMRS01000002.1	WP_141385810.1	106043	107234	+	PF00465	Fe-ADH	Iron-containing alcohol dehydrogenase	9.4e-24	TIGR03405	TIGR03405	Phn_Fe-ADH: phosphonate metabolism-associated iron-containing alcohol dehydrogenase	1.2e-09	PF01761	DHQ_synthase	3-dehydroquinate synthase	7.1e-05	TIGR02638	TIGR02638	lactal_redase: lactaldehyde reductase	0.00011	TIGR01357	TIGR01357	aroB: 3-dehydroquinate synthase	0.00057	PF13685	Fe-ADH_2	Iron-containing alcohol dehydrogenase	0.00095
WP_141385809.1	Microbacterium liquefaciens	NZ_BMRS01000002.1	WP_141385811.1	107754	108582	+	PF13649	Methyltransf_25	Methyltransferase domain	3e-13	PF08241	Methyltransf_11	Methyltransferase domain	2.9e-10	TIGR02072	TIGR02072	BioC: malonyl-acyl carrier protein O-methyltransferase BioC	2e-08	TIGR02021	TIGR02021	BchM-ChlM: magnesium protoporphyrin O-methyltransferase	7.2e-08	PF08242	Methyltransf_12	Methyltransferase domain	9.9e-08	PF13489	Methyltransf_23	Methyltransferase domain	3.6e-06	PF05401	NodS	Nodulation protein S (NodS)	4.8e-06	TIGR01934	TIGR01934	MenG_MenH_UbiE: ubiquinone/menaquinone biosynthesis methyltransferase	5.4e-06	TIGR00477	TIGR00477	tehB: tellurite resistance protein TehB	2.6e-05	TIGR00755	TIGR00755	ksgA: ribosomal RNA small subunit methyltransferase A	7.8e-05
WP_141385809.1	Microbacterium liquefaciens	NZ_BMRS01000002.1	WP_141385812.1	108568	110275	+	Actino_DapP_RRE	Actino_DapP_RRE	-	5.6e-17
WP_141385809.1	Microbacterium liquefaciens	NZ_BMRS01000002.1	WP_055874017.1	110255	110972	+	TIGR03740	TIGR03740	galliderm_ABC: lantibiotic protection ABC transporter, ATP-binding subunit	3.7e-57	TIGR01188	TIGR01188	drrA: daunorubicin resistance ABC transporter, ATP-binding protein	2.6e-46	TIGR03522	TIGR03522	GldA_ABC_ATP: gliding motility-associated ABC transporter ATP-binding subunit GldA	2.3e-41	TIGR01288	TIGR01288	nodI: nodulation ABC transporter NodI	4.1e-36	TIGR03864	TIGR03864	PQQ_ABC_ATP: ABC transporter, ATP-binding subunit, PQQ-dependent alcohol dehydrogenase system	7.3e-36	PF00005	ABC_tran	ABC transporter	1.7e-24	PF13304	AAA_21	AAA domain, putative AbiEii toxin, Type IV TA system	1.2e-16	PF13401	AAA_22	AAA domain	0.0003	PF13604	AAA_30	AAA domain	0.0003	PF13514	AAA_27	AAA domain	0.00044
WP_141385809.1	Microbacterium liquefaciens	NZ_BMRS01000002.1	WP_141385813.1	110968	111697	+
WP_141385809.1	Microbacterium liquefaciens	NZ_BMRS01000002.1	WP_141385814.1	111693	112428	+
WP_141385809.1	Microbacterium liquefaciens	NZ_BMRS01000002.1	WP_055874011.1	112491	113382	+	PF17773	UPF0176_N	UPF0176 acylphosphatase like domain	1.3e-19	PF12368	Rhodanese_C	Rhodanase C-terminal	2.3e-12	PF00581	Rhodanese	Rhodanese-like domain	3.5e-05
WP_141385809.1	Microbacterium liquefaciens	NZ_BMRS01000002.1	WP_141385815.1	115692	113424	-	PF01841	Transglut_core	Transglutaminase-like superfamily	2.7e-23
WP_141385809.1	Microbacterium liquefaciens	NZ_BMRS01000002.1	WP_141385816.1	116869	115678	-	PF01882	DUF58	Protein of unknown function DUF58	8.2e-19
WP_141385809.1	Microbacterium liquefaciens	NZ_BMRS01000002.1	WP_141385817.1	117870	116880	-	PF07726	AAA_3	ATPase family associated with various cellular activities (AAA)	1.3e-62	PF17863	AAA_lid_2	AAA lid domain	4.9e-20	TIGR02031	TIGR02031	BchD-ChlD: magnesium chelatase ATPase subunit D	2.7e-15	PF07728	AAA_5	AAA domain (dynein-related subfamily)	3.1e-13	TIGR02442	TIGR02442	Cob-chelat-sub: cobaltochelatase subunit	1.5e-11	TIGR02640	TIGR02640	gas_vesic_GvpN: gas vesicle protein GvpN	4.2e-09	PF00004	AAA	ATPase family associated with various cellular activities (AAA)	1.2e-06	PF01078	Mg_chelatase	Magnesium chelatase, subunit ChlI	8.2e-06	TIGR00635	TIGR00635	ruvB: Holliday junction DNA helicase RuvB	6.6e-05	TIGR02030	TIGR02030	BchI-ChlI: magnesium chelatase ATPase subunit I	0.0001
WP_141385809.1	Microbacterium liquefaciens	NZ_BMRS01000002.1	WP_141385818.1	118177	118789	+	PF01694	Rhomboid	Rhomboid family	3.2e-21	TIGR03902	TIGR03902	rhom_GG_sort: rhombosortase	1.5e-10
WP_141385809.1	Microbacterium liquefaciens	NZ_BMRS01000002.1	WP_229778808.1	118985	118778	-
WP_141385809.1	Microbacterium liquefaciens	NZ_BMRS01000002.1	WP_229778809.1	118977	119481	+
WP_141385809.1	Microbacterium liquefaciens	NZ_BMRS01000002.1	WP_141385820.1	119546	121679	+	PF01515	PTA_PTB	Phosphate acetyl/butaryl transferase	9.3e-128	TIGR00651	TIGR00651	pta: phosphate acetyltransferase	9.1e-123	PF13500	AAA_26	AAA domain	2.4e-21	PF07085	DRTGG	DRTGG domain	3.3e-21	TIGR02706	TIGR02706	P_butyryltrans: phosphate butyryltransferase	1.5e-17	TIGR02709	TIGR02709	branched_ptb: branched-chain phosphotransacylase	1.4e-08
WP_141385809.1	Microbacterium liquefaciens	NZ_BMRS01000002.1	WP_141385821.1	121675	122896	+	PF00871	Acetate_kinase	Acetokinase family	3.4e-130	TIGR00016	TIGR00016	ackA: acetate kinase	3.2e-127	TIGR02707	TIGR02707	butyr_kinase: butyrate kinase	8.4e-17
WP_141930575.1	Microbacterium sp. SLBN-146	NZ_VFMR01000001.1	WP_141930547.1	1026466	1027447	+	PF08327	AHSA1	Activator of Hsp90 ATPase homolog 1-like protein	2.3e-36	PF10604	Polyketide_cyc2	Polyketide cyclase / dehydrase and lipid transport	3.6e-10
WP_141930575.1	Microbacterium sp. SLBN-146	NZ_VFMR01000001.1	WP_141930550.1	1027501	1028398	+	PF03741	TerC	Integral membrane protein TerC family	7.3e-49	TIGR03716	TIGR03716	R_switched_YkoY: integral membrane protein, YkoY family	3.1e-24	TIGR03717	TIGR03717	R_switched_YjbE: integral membrane protein, YjbE family	4.7e-21	TIGR03718	TIGR03718	R_switched_Alx: integral membrane protein, TerC family	1.3e-07
WP_141930575.1	Microbacterium sp. SLBN-146	NZ_VFMR01000001.1	WP_141930552.1	1028810	1028606	-
WP_141930575.1	Microbacterium sp. SLBN-146	NZ_VFMR01000001.1	WP_141930553.1	1029500	1028822	-	TIGR02154	TIGR02154	PhoB: phosphate regulon transcriptional regulatory protein PhoB	2.2e-50	TIGR01387	TIGR01387	cztR_silR_copR: heavy metal response regulator	2e-42	PF00072	Response_reg	Response regulator receiver domain	2.3e-28	TIGR03787	TIGR03787	marine_sort_RR: proteobacterial dedicated sortase system response regulator	4.4e-27	PF00486	Trans_reg_C	Transcriptional regulatory protein, C terminal	5.4e-22	TIGR01818	TIGR01818	ntrC: nitrogen regulation protein NR(I)	5.6e-18	TIGR02875	TIGR02875	spore_0_A: sporulation transcription factor Spo0A	6.9e-17	PF12802	MarR_2	MarR family	0.00039
WP_141930575.1	Microbacterium sp. SLBN-146	NZ_VFMR01000001.1	WP_141930555.1	1032031	1029496	-	PF02702	KdpD	Osmosensitive K+ channel His kinase sensor domain	1.1e-95	TIGR02956	TIGR02956	TMAO_torS: TMAO reductase sytem sensor TorS	2e-26	PF13493	DUF4118	Domain of unknown function (DUF4118)	5e-25	TIGR02966	TIGR02966	phoR_proteo: phosphate regulon sensor kinase PhoR	5.4e-24	TIGR01386	TIGR01386	cztS_silS_copS: heavy metal sensor kinase	1.6e-21	TIGR02916	TIGR02916	PEP_his_kin: putative PEP-CTERM system histidine kinase	8.2e-16	PF02518	HATPase_c	Histidine kinase-, DNA gyrase B-, and HSP90-like ATPase	7e-15	TIGR03785	TIGR03785	marine_sort_HK: proteobacterial dedicated sortase system histidine kinase	2.2e-10	PF00512	HisKA	His Kinase A (phospho-acceptor) domain	6.4e-10	PF00582	Usp	Universal stress protein family	1.1e-07
WP_141930575.1	Microbacterium sp. SLBN-146	NZ_VFMR01000001.1	WP_141930558.1	1032681	1032069	-	PF02669	KdpC	K+-transporting ATPase, c chain	7.2e-70	TIGR00681	TIGR00681	kdpC: K+-transporting ATPase, C subunit	2.7e-59
WP_141930575.1	Microbacterium sp. SLBN-146	NZ_VFMR01000001.1	WP_141930559.1	1034851	1032703	-	TIGR01497	TIGR01497	kdpB: K+-transporting ATPase, B subunit	1.3e-295	TIGR01525	TIGR01525	ATPase-IB_hvy: heavy metal translocating P-type ATPase	3.2e-83	TIGR01494	TIGR01494	ATPase_P-type: HAD ATPase, P-type, family IC	2.2e-68	TIGR01512	TIGR01512	ATPase-IB2_Cd: cadmium-translocating P-type ATPase	2.1e-64	TIGR01511	TIGR01511	ATPase-IB1_Cu: copper-translocating P-type ATPase	3.6e-61	PF00122	E1-E2_ATPase	E1-E2 ATPase	5.2e-32	PF00702	Hydrolase	haloacid dehalogenase-like hydrolase	7.7e-32	PF08282	Hydrolase_3	haloacid dehalogenase-like hydrolase	0.0004
WP_141930575.1	Microbacterium sp. SLBN-146	NZ_VFMR01000001.1	WP_141930561.1	1036542	1034853	-	PF03814	KdpA	Potassium-transporting ATPase A subunit	1.6e-227	TIGR00680	TIGR00680	kdpA: K+-transporting ATPase, A subunit	5.6e-209
WP_141930575.1	Microbacterium sp. SLBN-146	NZ_VFMR01000001.1	WP_141930563.1	1036631	1036541	-	PF09604	Potass_KdpF	F subunit of K+-transporting ATPase (Potass_KdpF)	6.8e-08	TIGR02115	TIGR02115	potass_kdpF: K+-transporting ATPase, F subunit	1.2e-06
WP_141930575.1	Microbacterium sp. SLBN-146	NZ_VFMR01000001.1	WP_160132929.1	1036768	1036627	-
WP_141930575.1	Microbacterium sp. SLBN-146	NZ_VFMR01000001.1	WP_141930566.1	1037057	1037441	+
WP_141930575.1	Microbacterium sp. SLBN-146	NZ_VFMR01000001.1	WP_141930568.1	1039075	1037452	-	PF03023	MurJ	Lipid II flippase MurJ	1e-64	TIGR01695	TIGR01695	murJ_mviN: murein biosynthesis integral membrane protein MurJ	1.5e-64
WP_141930575.1	Microbacterium sp. SLBN-146	NZ_VFMR01000001.1	WP_141930570.1	1039872	1039551	-	PF13560	HTH_31	Helix-turn-helix domain	4.3e-10	PF01381	HTH_3	Helix-turn-helix	3.5e-08	PF12844	HTH_19	Helix-turn-helix domain	4.3e-08	PF13443	HTH_26	Cro/C1-type HTH DNA-binding domain	0.00012	TIGR03070	TIGR03070	couple_hipB: transcriptional regulator, y4mF family	0.00022
WP_141930575.1	Microbacterium sp. SLBN-146	NZ_VFMR01000001.1	WP_141930572.1	1040178	1039989	-
WP_141930575.1	Microbacterium sp. SLBN-146	NZ_VFMR01000001.1	WP_141930574.1	1040272	1041298	+	Actino_DapB_RRE	Actino_DapB_RRE	-	2e-16
WP_141930575.1	Microbacterium sp. SLBN-146	NZ_VFMR01000001.1	WP_141930575.1	1041294	1042551	+	PF00202	Aminotran_3	Aminotransferase class-III	1.3e-60	TIGR00508	TIGR00508	bioA: adenosylmethionine-8-amino-7-oxononanoate transaminase	8.4e-57	TIGR00707	TIGR00707	argD: transaminase, acetylornithine/succinylornithine family	5.1e-46	TIGR03246	TIGR03246	arg_catab_astC: succinylornithine transaminase family	8.5e-33	TIGR01885	TIGR01885	Orn_aminotrans: ornithine--oxo-acid transaminase	5.9e-31	TIGR03372	TIGR03372	putres_am_tran: putrescine aminotransferase	1.9e-30
WP_141930575.1	Microbacterium sp. SLBN-146	NZ_VFMR01000001.1	WP_141930577.1	1042547	1043708	+	PF00465	Fe-ADH	Iron-containing alcohol dehydrogenase	5e-25	TIGR03405	TIGR03405	Phn_Fe-ADH: phosphonate metabolism-associated iron-containing alcohol dehydrogenase	5.1e-13	TIGR02638	TIGR02638	lactal_redase: lactaldehyde reductase	1.1e-08
WP_141930575.1	Microbacterium sp. SLBN-146	NZ_VFMR01000001.1	WP_141930578.1	1044229	1045024	+	PF13649	Methyltransf_25	Methyltransferase domain	7.3e-14	PF08241	Methyltransf_11	Methyltransferase domain	9.8e-10	PF13489	Methyltransf_23	Methyltransferase domain	2.2e-06	PF08242	Methyltransf_12	Methyltransferase domain	3e-06	PF05175	MTS	Methyltransferase small domain	6.5e-06	TIGR01934	TIGR01934	MenG_MenH_UbiE: ubiquinone/menaquinone biosynthesis methyltransferase	3.7e-05	TIGR03534	TIGR03534	RF_mod_PrmC: protein-(glutamine-N5) methyltransferase, release factor-specific	7.6e-05	TIGR00477	TIGR00477	tehB: tellurite resistance protein TehB	0.00058
WP_141930575.1	Microbacterium sp. SLBN-146	NZ_VFMR01000001.1	WP_141930580.1	1045011	1046661	+	Actino_DapP_RRE	Actino_DapP_RRE	-	1e-18	RREFam015	NHLP_CD_RRE	RRE-containing CD fusion protein in a NHLP/Nif11 LAP cluster	0.0002
WP_141930575.1	Microbacterium sp. SLBN-146	NZ_VFMR01000001.1	WP_141930582.1	1046687	1047407	+	TIGR03740	TIGR03740	galliderm_ABC: lantibiotic protection ABC transporter, ATP-binding subunit	2e-55	TIGR01188	TIGR01188	drrA: daunorubicin resistance ABC transporter, ATP-binding protein	8e-44	TIGR03522	TIGR03522	GldA_ABC_ATP: gliding motility-associated ABC transporter ATP-binding subunit GldA	1.6e-42	TIGR03864	TIGR03864	PQQ_ABC_ATP: ABC transporter, ATP-binding subunit, PQQ-dependent alcohol dehydrogenase system	1e-37	TIGR04406	TIGR04406	LPS_export_lptB: LPS export ABC transporter ATP-binding protein	9.8e-35	PF00005	ABC_tran	ABC transporter	3.5e-27	PF13304	AAA_21	AAA domain, putative AbiEii toxin, Type IV TA system	1.5e-16	PF13555	AAA_29	P-loop containing region of AAA domain	0.00056
WP_141930575.1	Microbacterium sp. SLBN-146	NZ_VFMR01000001.1	WP_160132931.1	1047439	1048135	+
WP_141930575.1	Microbacterium sp. SLBN-146	NZ_VFMR01000001.1	WP_141930586.1	1048131	1048848	+
WP_141930575.1	Microbacterium sp. SLBN-146	NZ_VFMR01000001.1	WP_141930588.1	1049292	1048851	-	TIGR01994	TIGR01994	SUF_scaf_2: SUF system FeS assembly protein, NifU family	2e-40	PF01592	NifU_N	NifU-like N terminal domain	2.4e-22	TIGR03419	TIGR03419	NifU_clost: FeS cluster assembly scaffold protein NifU	1.7e-11	TIGR01999	TIGR01999	iscU: FeS cluster assembly scaffold IscU	3e-11	TIGR02000	TIGR02000	NifU_proper: Fe-S cluster assembly protein NifU	6.7e-09
WP_141930575.1	Microbacterium sp. SLBN-146	NZ_VFMR01000001.1	WP_141930589.1	1050584	1049288	-	TIGR01979	TIGR01979	sufS: cysteine desulfurase, SufS family	4.6e-156	PF00266	Aminotran_5	Aminotransferase class-V	9.2e-127	TIGR03392	TIGR03392	FeS_syn_CsdA: cysteine desulfurase, catalytic subunit CsdA	1.5e-92	TIGR01976	TIGR01976	am_tr_V_VC1184: cysteine desulfurase family protein	9.5e-65	TIGR01977	TIGR01977	am_tr_V_EF2568: cysteine desulfurase family protein	2.5e-62	TIGR03402	TIGR03402	FeS_nifS: cysteine desulfurase NifS	6.8e-41	PF01041	DegT_DnrJ_EryC1	DegT/DnrJ/EryC1/StrS aminotransferase family	6.8e-06	PF01053	Cys_Met_Meta_PP	Cys/Met metabolism PLP-dependent enzyme	4.9e-05
WP_141930575.1	Microbacterium sp. SLBN-146	NZ_VFMR01000001.1	WP_141930591.1	1052686	1050580	-	PF13520	AA_permease_2	Amino acid permease	3.4e-26	PF02705	K_trans	K+ potassium transporter	0.00015
WP_141930575.1	Microbacterium sp. SLBN-146	NZ_VFMR01000001.1	WP_141933890.1	1052678	1053878	+	PF04892	VanZ	VanZ like family	6.5e-18
WP_141930575.1	Microbacterium sp. SLBN-146	NZ_VFMR01000001.1	WP_141930593.1	1055002	1053787	-	TIGR01891	TIGR01891	amidohydrolases: amidohydrolase	8.8e-84	PF01546	Peptidase_M20	Peptidase family M20/M25/M40	9.2e-23	PF07687	M20_dimer	Peptidase dimerisation domain	1.4e-11	TIGR01910	TIGR01910	DapE-ArgE: peptidase, ArgE/DapE family	1.8e-11	TIGR01879	TIGR01879	hydantase: amidase, hydantoinase/carbamoylase family	2.4e-09	TIGR01246	TIGR01246	dapE_proteo: succinyl-diaminopimelate desuccinylase	8.6e-08	TIGR01900	TIGR01900	dapE-gram_pos: succinyl-diaminopimelate desuccinylase	9e-08
WP_141930575.1	Microbacterium sp. SLBN-146	NZ_VFMR01000001.1	WP_141930594.1	1056255	1055250	-	TIGR01481	TIGR01481	ccpA: catabolite control protein A	5.3e-43	PF13377	Peripla_BP_3	Periplasmic binding protein-like domain	4e-37	TIGR02417	TIGR02417	fruct_sucro_rep: D-fructose-responsive transcription factor	2.3e-29	TIGR02405	TIGR02405	trehalos_R_Ecol: trehalose operon repressor	4.3e-25	PF00532	Peripla_BP_1	Periplasmic binding proteins and sugar binding domain of LacI family	1.8e-24	PF00356	LacI	Bacterial regulatory proteins, lacI family	2.1e-16	PF13407	Peripla_BP_4	Periplasmic binding protein domain	1.1e-10	PF13560	HTH_31	Helix-turn-helix domain	3.1e-05
WP_141930575.1	Microbacterium sp. SLBN-146	NZ_VFMR01000001.1	WP_141930596.1	1057968	1056285	-	TIGR02403	TIGR02403	trehalose_treC: alpha,alpha-phosphotrehalase	2.2e-89	PF00128	Alpha-amylase	Alpha amylase, catalytic domain	1.7e-75	TIGR02456	TIGR02456	treS_nterm: trehalose synthase	4.1e-72	TIGR02401	TIGR02401	trehalose_TreY: malto-oligosyltrehalose synthase	1.1e-16	TIGR02402	TIGR02402	trehalose_TreZ: malto-oligosyltrehalose trehalohydrolase	6.3e-13	PF11941	DUF3459	Domain of unknown function (DUF3459)	1e-06	TIGR02100	TIGR02100	glgX_debranch: glycogen debranching enzyme GlgX	3.6e-06
WP_141930575.1	Microbacterium sp. SLBN-146	NZ_VFMR01000001.1	WP_141930597.1	1058034	1058550	+	TIGR01090	TIGR01090	apt: adenine phosphoribosyltransferase	6e-53	PF00156	Pribosyltran	Phosphoribosyl transferase domain	4.4e-16	TIGR01743	TIGR01743	purR_Bsub: pur operon repressor PurR	2.4e-09	TIGR00336	TIGR00336	pyrE: orotate phosphoribosyltransferase	1.2e-08	TIGR01367	TIGR01367	pyrE_Therm: orotate phosphoribosyltransferase	8.5e-07	TIGR01744	TIGR01744	XPRTase: xanthine phosphoribosyltransferase	8e-05
WP_141930575.1	Microbacterium sp. SLBN-146	NZ_VFMR01000001.1	WP_141930599.1	1059639	1058511	-	TIGR04046	TIGR04046	MSMEG_0569_nitr: flavin-dependent oxidoreductase, MSMEG_0569 family	1.5e-22	PF13738	Pyr_redox_3	Pyridine nucleotide-disulphide oxidoreductase	1.2e-18	PF07992	Pyr_redox_2	Pyridine nucleotide-disulphide oxidoreductase	2.5e-14	PF00743	FMO-like	Flavin-binding monooxygenase-like	2.2e-11	TIGR04018	TIGR04018	Bthiol_YpdA: putative bacillithiol system oxidoreductase, YpdA family	1.9e-09	TIGR01292	TIGR01292	TRX_reduct: thioredoxin-disulfide reductase	2.9e-09	PF13434	K_oxygenase	L-lysine 6-monooxygenase (NADPH-requiring)	6.3e-09	PF01266	DAO	FAD dependent oxidoreductase	2.4e-07	TIGR03143	TIGR03143	AhpF_homolog: putative alkyl hydroperoxide reductase F subunit	2.1e-06	TIGR03140	TIGR03140	AhpF: alkyl hydroperoxide reductase subunit F	1.4e-05
WP_141971141.1	Serratia marcescens	NZ_VFMJ01000001.1	WP_141971121.1	3872715	3871917	-	PF17409	MoaF_C	MoaF C-terminal domain	1.1e-49	PF10703	MoaF	MoaF N-terminal domain	1.2e-27
WP_141971141.1	Serratia marcescens	NZ_VFMJ01000001.1	WP_043136148.1	3873509	3872726	-	PF13561	adh_short_C2	Enoyl-(Acyl carrier protein) reductase	1.4e-52	TIGR01963	TIGR01963	PHB_DH: 3-hydroxybutyrate dehydrogenase	2.1e-46	PF00106	adh_short	short chain dehydrogenase	1.9e-43	TIGR01830	TIGR01830	3oxo_ACP_reduc: 3-oxoacyl-[acyl-carrier-protein] reductase	4.9e-41	TIGR03971	TIGR03971	SDR_subfam_1: SDR family mycofactocin-dependent oxidoreductase	1e-40	TIGR04504	TIGR04504	SDR_subfam_2: SDR family mycofactocin-dependent oxidoreductase	1.9e-31	TIGR01829	TIGR01829	AcAcCoA_reduct: acetoacetyl-CoA reductase	4e-31	PF08659	KR	KR domain	4.7e-09
WP_141971141.1	Serratia marcescens	NZ_VFMJ01000001.1	WP_089197653.1	3874092	3873501	-	PF11354	DUF3156	Protein of unknown function (DUF3156)	1.9e-58
WP_141971141.1	Serratia marcescens	NZ_VFMJ01000001.1	WP_141971123.1	3875560	3874066	-	PF13520	AA_permease_2	Amino acid permease	1.4e-36	TIGR00909	TIGR00909	2A0306: amino acid transporter	2.3e-28	PF00324	AA_permease	Amino acid permease	9.1e-20	TIGR00908	TIGR00908	2A0305: ethanolamine permease	2.6e-19	TIGR00906	TIGR00906	2A0303: cationic amino acid transport permease	7.7e-13
WP_141971141.1	Serratia marcescens	NZ_VFMJ01000001.1	WP_141971125.1	3876874	3875689	-	TIGR03942	TIGR03942	sulfatase_rSAM: anaerobic sulfatase maturase	4.3e-118	TIGR04261	TIGR04261	rSAM_GlyRichRpt: radical SAM/SPASM domain protein, GRRM system	6.6e-43	TIGR04269	TIGR04269	SAM_SPASM_FxsB: radical SAM/SPASM domain protein, FxsB family	2.9e-34	TIGR04083	TIGR04083	rSAM_pep_methan: putative peptide-modifying radical SAM enzyme, Mhun_1560 family	4.6e-33	TIGR03906	TIGR03906	quino_hemo_SAM: quinohemoprotein amine dehydrogenase maturation protein	3.9e-24	PF04055	Radical_SAM	Radical SAM superfamily	1.3e-14	PF13353	Fer4_12	4Fe-4S single cluster domain	6.4e-05	PF13394	Fer4_14	4Fe-4S single cluster domain	0.00025
WP_141971141.1	Serratia marcescens	NZ_VFMJ01000001.1	WP_141971127.1	3878583	3876870	-	PF00884	Sulfatase	Sulfatase	1.7e-67	TIGR03417	TIGR03417	chol_sulfatase: choline-sulfatase	6.5e-29	PF01663	Phosphodiest	Type I phosphodiesterase / nucleotide pyrophosphatase	4.9e-09
WP_141971141.1	Serratia marcescens	NZ_VFMJ01000001.1	WP_141971129.1	3879065	3879713	+	TIGR03020	TIGR03020	EpsA: transcriptional regulator EpsA	1.4e-15	PF00196	GerE	Bacterial regulatory proteins, luxR family	1.7e-14	PF08281	Sigma70_r4_2	Sigma-70, region 4	7.7e-07	TIGR03541	TIGR03541	reg_near_HchA: LuxR family transcriptional regulatory, chaperone HchA-associated	2.3e-06	TIGR02985	TIGR02985	Sig70_bacteroi1: RNA polymerase sigma-70 factor, Bacteroides expansion family 1	1.7e-05	PF13384	HTH_23	Homeodomain-like domain	7.2e-05	PF04545	Sigma70_r4	Sigma-70, region 4	0.00011	PF13412	HTH_24	Winged helix-turn-helix DNA-binding	0.00011	TIGR01884	TIGR01884	cas_HTH: CRISPR locus-related DNA-binding protein	0.00042	TIGR02937	TIGR02937	sigma70-ECF: RNA polymerase sigma factor, sigma-70 family	0.00079
WP_141971141.1	Serratia marcescens	NZ_VFMJ01000001.1	WP_141971131.1	3879852	3881040	+	PF07690	MFS_1	Major Facilitator Superfamily	1.3e-08	TIGR00895	TIGR00895	2A0115: MFS transporter, aromatic acid:H+ symporter (AAHS) family	1.5e-08
WP_141971141.1	Serratia marcescens	NZ_VFMJ01000001.1	WP_141971133.1	3881036	3882149	+	PF00850	Hist_deacetyl	Histone deacetylase domain	1.5e-75
WP_141971141.1	Serratia marcescens	NZ_VFMJ01000001.1	WP_141971135.1	3882245	3883052	+	PF12146	Hydrolase_4	Serine aminopeptidase, S33	1.3e-55	PF00561	Abhydrolase_1	alpha/beta hydrolase fold	1.3e-22	PF12697	Abhydrolase_6	Alpha/beta hydrolase family	9.7e-15	TIGR03695	TIGR03695	menH_SHCHC: 2-succinyl-6-hydroxy-2,4-cyclohexadiene-1-carboxylate synthase	4e-10	TIGR02427	TIGR02427	protocat_pcaD: 3-oxoadipate enol-lactonase	8.8e-10	PF00326	Peptidase_S9	Prolyl oligopeptidase family	2.4e-08	TIGR03056	TIGR03056	bchO_mg_che_rel: putative magnesium chelatase accessory protein	2.7e-08	TIGR01250	TIGR01250	pro_imino_pep_2: proline-specific peptidase	4e-08	TIGR01738	TIGR01738	bioH: pimelyl-[acyl-carrier protein] methyl ester esterase	4.3e-08	PF00975	Thioesterase	Thioesterase domain	6.1e-07
WP_141971141.1	Serratia marcescens	NZ_VFMJ01000001.1	WP_015376517.1	3883457	3883091	-	PF05899	Cupin_3	Protein of unknown function (DUF861)	1e-15	PF07883	Cupin_2	Cupin domain	0.00026
WP_141971141.1	Serratia marcescens	NZ_VFMJ01000001.1	WP_033636959.1	3884777	3883475	-	TIGR03329	TIGR03329	Phn_aa_oxid: putative aminophosphonate oxidoreductase	6.4e-43	PF01266	DAO	FAD dependent oxidoreductase	2.3e-34	TIGR01373	TIGR01373	soxB: sarcosine oxidase, beta subunit family	1.6e-15	TIGR03364	TIGR03364	HpnW_proposed: FAD dependent oxidoreductase TIGR03364	8.9e-08	TIGR00292	TIGR00292	TIGR00292: thiazole biosynthesis enzyme	4e-06	TIGR02352	TIGR02352	thiamin_ThiO: glycine oxidase ThiO	7.6e-06	PF07992	Pyr_redox_2	Pyridine nucleotide-disulphide oxidoreductase	1.3e-05	PF01946	Thi4	Thi4 family	1.4e-05	PF13738	Pyr_redox_3	Pyridine nucleotide-disulphide oxidoreductase	6.9e-05	PF00890	FAD_binding_2	FAD binding domain	0.00047
WP_141971141.1	Serratia marcescens	NZ_VFMJ01000001.1	WP_141971137.1	3885637	3884878	-	PF00196	GerE	Bacterial regulatory proteins, luxR family	1.8e-16	TIGR03020	TIGR03020	EpsA: transcriptional regulator EpsA	1.6e-08	TIGR03541	TIGR03541	reg_near_HchA: LuxR family transcriptional regulatory, chaperone HchA-associated	4.2e-06	TIGR02937	TIGR02937	sigma70-ECF: RNA polymerase sigma factor, sigma-70 family	1.3e-05	PF08281	Sigma70_r4_2	Sigma-70, region 4	2.4e-05	PF04545	Sigma70_r4	Sigma-70, region 4	0.00013
WP_141971141.1	Serratia marcescens	NZ_VFMJ01000001.1	WP_141971139.1	3885866	3886994	+	PF00465	Fe-ADH	Iron-containing alcohol dehydrogenase	6.7e-69	TIGR02638	TIGR02638	lactal_redase: lactaldehyde reductase	8e-45	TIGR03405	TIGR03405	Phn_Fe-ADH: phosphonate metabolism-associated iron-containing alcohol dehydrogenase	2e-36	TIGR04266	TIGR04266	NDMA_methanol: NDMA-dependent methanol dehydrogenase	7.1e-23	PF13685	Fe-ADH_2	Iron-containing alcohol dehydrogenase	2e-10
WP_141971141.1	Serratia marcescens	NZ_VFMJ01000001.1	WP_025305173.1	3888065	3887135	-	PF03466	LysR_substrate	LysR substrate binding domain	2.2e-20	TIGR03339	TIGR03339	phn_lysR: aminoethylphosphonate catabolism associated LysR family transcriptional regulator	1.7e-15	PF00126	HTH_1	Bacterial regulatory helix-turn-helix protein, lysR family	2.9e-15	TIGR02424	TIGR02424	TF_pcaQ: pca operon transcription factor PcaQ	3.7e-15	TIGR03418	TIGR03418	chol_sulf_TF: putative choline sulfate-utilization transcription factor	7e-12	TIGR03298	TIGR03298	argP: transcriptional regulator, ArgP family	5.1e-10	TIGR02036	TIGR02036	dsdC: D-serine deaminase transcriptional activator	1.7e-08
WP_141971141.1	Serratia marcescens	NZ_VFMJ01000001.1	WP_141971141.1	3888200	3889541	+	TIGR00508	TIGR00508	bioA: adenosylmethionine-8-amino-7-oxononanoate transaminase	7.1e-97	PF00202	Aminotran_3	Aminotransferase class-III	1.1e-85	TIGR00707	TIGR00707	argD: transaminase, acetylornithine/succinylornithine family	4.6e-63	TIGR01885	TIGR01885	Orn_aminotrans: ornithine--oxo-acid transaminase	1.5e-52	TIGR03246	TIGR03246	arg_catab_astC: succinylornithine transaminase family	1.5e-46	TIGR00700	TIGR00700	GABAtrnsam: 4-aminobutyrate transaminase	1.7e-44
WP_141971141.1	Serratia marcescens	NZ_VFMJ01000001.1	WP_141971143.1	3889551	3891060	+	TIGR01722	TIGR01722	MMSDH: methylmalonate-semialdehyde dehydrogenase (acylating)	1.4e-186	PF00171	Aldedh	Aldehyde dehydrogenase family	5.3e-137	TIGR02299	TIGR02299	HpaE: 5-carboxymethyl-2-hydroxymuconate semialdehyde dehydrogenase	8.2e-88	TIGR01804	TIGR01804	BADH: betaine-aldehyde dehydrogenase	2e-85	TIGR01780	TIGR01780	SSADH: succinate-semialdehyde dehydrogenase	1.4e-81	TIGR01237	TIGR01237	D1pyr5carbox2: putative delta-1-pyrroline-5-carboxylate dehydrogenase	2.9e-75
WP_141971141.1	Serratia marcescens	NZ_VFMJ01000001.1	WP_141971145.1	3891186	3892563	+	TIGR00909	TIGR00909	2A0306: amino acid transporter	1.2e-38	PF13520	AA_permease_2	Amino acid permease	1.6e-34	TIGR00911	TIGR00911	2A0308: L-type amino acid transporter	1.2e-23	TIGR00906	TIGR00906	2A0303: cationic amino acid transport permease	1.9e-19	TIGR00908	TIGR00908	2A0305: ethanolamine permease	2.9e-16	TIGR03428	TIGR03428	ureacarb_perm: permease, urea carboxylase system	4.1e-14	PF00324	AA_permease	Amino acid permease	5.1e-14
WP_141971141.1	Serratia marcescens	NZ_VFMJ01000001.1	WP_141971147.1	3892565	3893675	+	PF03576	Peptidase_S58	Peptidase family S58	1.1e-106
WP_141971141.1	Serratia marcescens	NZ_VFMJ01000001.1	WP_141971149.1	3894964	3893713	-	PF13091	PLDc_2	PLD-like domain	2.8e-39	TIGR04265	TIGR04265	bac_cardiolipin: cardiolipin synthase	4.1e-19	PF00614	PLDc	Phospholipase D Active site motif	4.3e-12	PF13918	PLDc_3	PLD-like domain	3.1e-05	PF07894	FAM83	FAM83 A-H	0.00088	PF13090	PP_kinase_C	Polyphosphate kinase C-terminal domain 2	0.00093
WP_141971141.1	Serratia marcescens	NZ_VFMJ01000001.1	WP_141971151.1	3895607	3894956	-	PF01618	MotA_ExbB	MotA/TolQ/ExbB proton channel family	2e-26	TIGR02796	TIGR02796	tolQ: protein TolQ	2.5e-15	TIGR02805	TIGR02805	exbB2: tonB-system energizer ExbB	3.4e-13	TIGR02797	TIGR02797	exbB: tonB-system energizer ExbB	5.7e-13	TIGR03818	TIGR03818	MotA1: flagellar motor stator protein MotA	0.00015
WP_141971141.1	Serratia marcescens	NZ_VFMJ01000001.1	WP_141971153.1	3897897	3895653	-	PF00593	TonB_dep_Rec	TonB dependent receptor	1.4e-42	TIGR01783	TIGR01783	TonB-siderophor: TonB-dependent siderophore receptor	2.9e-42	TIGR01786	TIGR01786	TonB-hemlactrns: TonB-dependent hemoglobin/transferrin/lactoferrin receptor family protein	8.3e-28	PF07715	Plug	TonB-dependent Receptor Plug Domain	1.3e-12
WP_141971141.1	Serratia marcescens	NZ_VFMJ01000001.1	WP_141971155.1	3898683	3897936	-	PF16031	TonB_N	TonB polyproline region	9.1e-09	TIGR01352	TIGR01352	tonB_Cterm: TonB family C-terminal domain	4.5e-06	PF03544	TonB_C	Gram-negative bacterial TonB protein C-terminal	2.8e-05
WP_141971141.1	Serratia marcescens	NZ_VFMJ01000001.1	WP_141971157.1	3899092	3898684	-	PF02472	ExbD	Biopolymer transport protein ExbD/TolR	1.8e-30	TIGR02803	TIGR02803	ExbD_1: TonB system transport protein ExbD	4.8e-21	TIGR02801	TIGR02801	tolR: protein TolR	1e-17	TIGR02804	TIGR02804	ExbD_2: TonB system transport protein ExbD	2.4e-15
WP_141971141.1	Serratia marcescens	NZ_VFMJ01000001.1	WP_004933246.1	3899634	3899937	+
WP_141971141.1	Serratia marcescens	NZ_VFMJ01000001.1	WP_141971159.1	3900568	3899992	-	TIGR02150	TIGR02150	IPP_isom_1: isopentenyl-diphosphate delta-isomerase	1e-42	PF00293	NUDIX	NUDIX domain	1.7e-18
WP_141971141.1	Serratia marcescens	NZ_VFMJ01000001.1	WP_141971160.1	3900837	3900609	-
WP_141971141.1	Serratia marcescens	NZ_VFMJ01000001.1	WP_025305160.1	3901898	3900977	-	PF17969	Ldt_C	L,D-transpeptidase C-terminal domain	1.9e-25	PF03734	YkuD	L,D-transpeptidase catalytic domain	1.8e-16
WP_141971141.1	Serratia marcescens	NZ_VFMJ01000001.1	WP_141971163.1	3903006	3902130	-	PF12833	HTH_18	Helix-turn-helix domain	6.2e-21	PF00165	HTH_AraC	Bacterial regulatory helix-turn-helix proteins, AraC family	6e-16	TIGR04094	TIGR04094	adjacent_YSIRK: YSIRK-targeted surface antigen transcriptional regulator	2.8e-12	PF06445	GyrI-like	GyrI-like small molecule binding domain	3.2e-10	PF14526	Cass2	Integron-associated effector binding protein	3.7e-06	TIGR02297	TIGR02297	HpaA: 4-hydroxyphenylacetate catabolism regulatory protein HpaA	2.7e-05	TIGR02472	TIGR02472	sucr_P_syn_N: sucrose-phosphate synthase, putative, glycosyltransferase domain	0.00031
WP_141971141.1	Serratia marcescens	NZ_VFMJ01000001.1	WP_141971165.1	3903394	3903016	-
WP_141971141.1	Serratia marcescens	NZ_VFMJ01000001.1	WP_050594400.1	3903514	3904336	+	PF12833	HTH_18	Helix-turn-helix domain	2.7e-21	PF00165	HTH_AraC	Bacterial regulatory helix-turn-helix proteins, AraC family	9.4e-12	TIGR04094	TIGR04094	adjacent_YSIRK: YSIRK-targeted surface antigen transcriptional regulator	7.6e-08	PF02311	AraC_binding	AraC-like ligand binding domain	4.2e-07	TIGR02297	TIGR02297	HpaA: 4-hydroxyphenylacetate catabolism regulatory protein HpaA	4.3e-06	PF07883	Cupin_2	Cupin domain	9.1e-05
WP_142937922.1	Arthrobacter sp. TS-15	NZ_SDXQ01000021.1	WP_142937910.1	16356	17343	+	PF13280	WYL	WYL domain	1.4e-21	PF08279	HTH_11	HTH domain	3.6e-16	TIGR00122	TIGR00122	birA_repr_reg: biotin operon repressor	1.5e-07	PF08220	HTH_DeoR	DeoR-like helix-turn-helix domain	1.2e-05	PF02082	Rrf2	Transcriptional regulator	3.4e-05
WP_142937922.1	Arthrobacter sp. TS-15	NZ_SDXQ01000021.1	WP_142937911.1	17894	17576	-
WP_142937922.1	Arthrobacter sp. TS-15	NZ_SDXQ01000021.1	WP_142937912.1	20526	18720	-	PF13304	AAA_21	AAA domain, putative AbiEii toxin, Type IV TA system	8.9e-14	PF13175	AAA_15	AAA ATPase domain	7.6e-11	TIGR01166	TIGR01166	cbiO: cobalt ABC transporter, ATP-binding protein	1.7e-08	TIGR00972	TIGR00972	3a0107s01c2: phosphate ABC transporter, ATP-binding protein	5.6e-06	TIGR02315	TIGR02315	ABC_phnC: phosphonate ABC transporter, ATP-binding protein	7.2e-06	TIGR03410	TIGR03410	urea_trans_UrtE: urea ABC transporter, ATP-binding protein UrtE	1.5e-05	TIGR04520	TIGR04520	ECF_ATPase_1: energy-coupling factor transporter ATPase	3.4e-05	PF13555	AAA_29	P-loop containing region of AAA domain	9.3e-05	PF13401	AAA_22	AAA domain	0.00037	PF13476	AAA_23	AAA domain	0.0004
WP_142937922.1	Arthrobacter sp. TS-15	NZ_SDXQ01000021.1	WP_142937913.1	21201	20709	-
WP_142937922.1	Arthrobacter sp. TS-15	NZ_SDXQ01000021.1	WP_142937914.1	22094	23090	+	TIGR01481	TIGR01481	ccpA: catabolite control protein A	1.4e-60	PF13377	Peripla_BP_3	Periplasmic binding protein-like domain	2.9e-39	TIGR02417	TIGR02417	fruct_sucro_rep: D-fructose-responsive transcription factor	7.7e-35	TIGR02405	TIGR02405	trehalos_R_Ecol: trehalose operon repressor	3.4e-25	PF00532	Peripla_BP_1	Periplasmic binding proteins and sugar binding domain of LacI family	4.9e-25	PF00356	LacI	Bacterial regulatory proteins, lacI family	1.6e-17	PF13407	Peripla_BP_4	Periplasmic binding protein domain	3.6e-11	PF13458	Peripla_BP_6	Periplasmic binding protein	0.00038
WP_142937922.1	Arthrobacter sp. TS-15	NZ_SDXQ01000021.1	WP_142937915.1	23286	24600	+	PF01547	SBP_bac_1	Bacterial extracellular solute-binding protein	8e-29	PF13416	SBP_bac_8	Bacterial extracellular solute-binding protein	9.8e-21	TIGR04541	TIGR04541	thiaminase_BcmE: thiamine pyridinylase	4.9e-08	PF13343	SBP_bac_6	Bacterial extracellular solute-binding protein	2e-06
WP_142937922.1	Arthrobacter sp. TS-15	NZ_SDXQ01000021.1	WP_142937916.1	24602	25544	+	TIGR00969	TIGR00969	3a0106s02: sulfate ABC transporter, permease protein	2.7e-19	TIGR03262	TIGR03262	PhnU2: putative 2-aminoethylphosphonate ABC transporter, permease protein	3e-19	TIGR02140	TIGR02140	permease_CysW: sulfate ABC transporter, permease protein CysW	1e-17	PF00528	BPD_transp_1	Binding-protein-dependent transport system inner membrane component	6.7e-17	TIGR02139	TIGR02139	permease_CysT: sulfate ABC transporter, permease protein CysT	3.2e-15	TIGR01581	TIGR01581	Mo_ABC_porter: NifC-like ABC-type porter	3.6e-14
WP_142937922.1	Arthrobacter sp. TS-15	NZ_SDXQ01000021.1	WP_011776118.1	25540	26440	+	PF00528	BPD_transp_1	Binding-protein-dependent transport system inner membrane component	3.3e-22	TIGR01581	TIGR01581	Mo_ABC_porter: NifC-like ABC-type porter	1.2e-13	TIGR00969	TIGR00969	3a0106s02: sulfate ABC transporter, permease protein	7.8e-13	TIGR02141	TIGR02141	modB_ABC: molybdate ABC transporter, permease protein	8.2e-13	TIGR02139	TIGR02139	permease_CysT: sulfate ABC transporter, permease protein CysT	3.2e-12	TIGR03262	TIGR03262	PhnU2: putative 2-aminoethylphosphonate ABC transporter, permease protein	1.7e-11
WP_142937922.1	Arthrobacter sp. TS-15	NZ_SDXQ01000021.1	WP_142937917.1	26477	27581	+	TIGR04380	TIGR04380	myo_inos_iolG: inositol 2-dehydrogenase	2.8e-24	PF01408	GFO_IDH_MocA	Oxidoreductase family, NAD-binding Rossmann fold	1.4e-23	PF02894	GFO_IDH_MocA_C	Oxidoreductase family, C-terminal alpha/beta domain	3e-06
WP_142937922.1	Arthrobacter sp. TS-15	NZ_SDXQ01000021.1	WP_142937918.1	27582	28332	+	PF06283	ThuA	Trehalose utilisation	3.6e-31
WP_142937922.1	Arthrobacter sp. TS-15	NZ_SDXQ01000021.1	WP_142937919.1	28428	28839	+
WP_142937922.1	Arthrobacter sp. TS-15	NZ_SDXQ01000021.1	EU811_RS07790	29007	29118	+
WP_142937922.1	Arthrobacter sp. TS-15	NZ_SDXQ01000021.1	WP_160147627.1	30092	29396	-	PF00892	EamA	EamA-like transporter family	5.8e-08	TIGR00950	TIGR00950	2A78: carboxylate/amino acid/amine transporter	2.1e-07
WP_142937922.1	Arthrobacter sp. TS-15	NZ_SDXQ01000021.1	WP_014922774.1	30608	31707	+
WP_142937922.1	Arthrobacter sp. TS-15	NZ_SDXQ01000021.1	WP_142937921.1	31911	32937	+	Actino_DapB_RRE	Actino_DapB_RRE	-	6.2e-33	RREFam002	Stand_Alone_Lasso_RRE	Stand-alone RRE protein in a lasso peptide cluster	6.4e-05
WP_142937922.1	Arthrobacter sp. TS-15	NZ_SDXQ01000021.1	WP_142937922.1	32933	34223	+	TIGR00508	TIGR00508	bioA: adenosylmethionine-8-amino-7-oxononanoate transaminase	5.7e-65	PF00202	Aminotran_3	Aminotransferase class-III	4.3e-60	TIGR00707	TIGR00707	argD: transaminase, acetylornithine/succinylornithine family	4.4e-48	TIGR01885	TIGR01885	Orn_aminotrans: ornithine--oxo-acid transaminase	3.4e-33	TIGR03246	TIGR03246	arg_catab_astC: succinylornithine transaminase family	4.7e-30	TIGR00700	TIGR00700	GABAtrnsam: 4-aminobutyrate transaminase	5.8e-30
WP_142937922.1	Arthrobacter sp. TS-15	NZ_SDXQ01000021.1	WP_142937923.1	34219	35404	+	PF00465	Fe-ADH	Iron-containing alcohol dehydrogenase	4.6e-22	TIGR03405	TIGR03405	Phn_Fe-ADH: phosphonate metabolism-associated iron-containing alcohol dehydrogenase	1.5e-08	PF13685	Fe-ADH_2	Iron-containing alcohol dehydrogenase	1.9e-05	TIGR02638	TIGR02638	lactal_redase: lactaldehyde reductase	8.6e-05
WP_142937922.1	Arthrobacter sp. TS-15	NZ_SDXQ01000021.1	WP_160147628.1	35436	35577	+
WP_142937922.1	Arthrobacter sp. TS-15	NZ_SDXQ01000021.1	WP_160147629.1	35807	35945	+
WP_142937922.1	Arthrobacter sp. TS-15	NZ_SDXQ01000021.1	WP_142937924.1	36028	36847	+	PF13649	Methyltransf_25	Methyltransferase domain	1.7e-12	PF08241	Methyltransf_11	Methyltransferase domain	7.8e-09	PF13489	Methyltransf_23	Methyltransferase domain	1.2e-07	TIGR02072	TIGR02072	BioC: malonyl-acyl carrier protein O-methyltransferase BioC	2.6e-06	PF08242	Methyltransf_12	Methyltransferase domain	3.9e-06	TIGR00755	TIGR00755	ksgA: ribosomal RNA small subunit methyltransferase A	8.6e-05	TIGR01934	TIGR01934	MenG_MenH_UbiE: ubiquinone/menaquinone biosynthesis methyltransferase	0.00026
WP_142937922.1	Arthrobacter sp. TS-15	NZ_SDXQ01000021.1	WP_142937925.1	36843	38091	+	PF02624	YcaO	YcaO cyclodehydratase, ATP-ad Mg2+-binding	5.8e-34	TIGR03604	TIGR03604	TOMM_cyclo_SagD: thiazole/oxazole-forming peptide maturase, SagD family component	2.1e-21	TIGR00702	TIGR00702	TIGR00702: YcaO-type kinase domain	2.9e-09	TIGR03266	TIGR03266	methan_mark_1: putative methanogenesis marker protein 1	6.4e-07
WP_142937922.1	Arthrobacter sp. TS-15	NZ_SDXQ01000021.1	WP_142937926.1	38087	39761	+	Actino_DapP_RRE	Actino_DapP_RRE	-	8.9e-35	PF02163	Peptidase_M50	Peptidase family M50	8.7e-05
WP_142937922.1	Arthrobacter sp. TS-15	NZ_SDXQ01000021.1	WP_142937927.1	39757	40468	+	TIGR03740	TIGR03740	galliderm_ABC: lantibiotic protection ABC transporter, ATP-binding subunit	2e-49	TIGR01188	TIGR01188	drrA: daunorubicin resistance ABC transporter, ATP-binding protein	2.7e-44	TIGR03522	TIGR03522	GldA_ABC_ATP: gliding motility-associated ABC transporter ATP-binding subunit GldA	1.1e-32	TIGR03864	TIGR03864	PQQ_ABC_ATP: ABC transporter, ATP-binding subunit, PQQ-dependent alcohol dehydrogenase system	2e-32	TIGR01288	TIGR01288	nodI: nodulation ABC transporter NodI	1.2e-29	PF00005	ABC_tran	ABC transporter	9.7e-24	PF13304	AAA_21	AAA domain, putative AbiEii toxin, Type IV TA system	1.6e-12	PF00154	RecA	recA bacterial DNA recombination protein	0.00036
WP_142937922.1	Arthrobacter sp. TS-15	NZ_SDXQ01000021.1	WP_142937928.1	40488	41214	+
WP_142937922.1	Arthrobacter sp. TS-15	NZ_SDXQ01000021.1	WP_142937929.1	41214	41907	+
WP_142937922.1	Arthrobacter sp. TS-15	NZ_SDXQ01000021.1	WP_142937930.1	41938	42124	+	PF04246	RseC_MucC	Positive regulator of sigma(E), RseC/MucC	9e-05
WP_142937922.1	Arthrobacter sp. TS-15	NZ_SDXQ01000021.1	WP_142937931.1	43987	42145	-	PF01019	G_glu_transpept	Gamma-glutamyltranspeptidase	1.6e-148	TIGR00066	TIGR00066	g_glut_trans: gamma-glutamyltransferase	3.1e-127
WP_142937922.1	Arthrobacter sp. TS-15	NZ_SDXQ01000021.1	WP_142938006.1	45253	44239	-	PF00106	adh_short	short chain dehydrogenase	2.3e-39	PF13561	adh_short_C2	Enoyl-(Acyl carrier protein) reductase	5.6e-34	TIGR03971	TIGR03971	SDR_subfam_1: SDR family mycofactocin-dependent oxidoreductase	1.4e-32	TIGR01963	TIGR01963	PHB_DH: 3-hydroxybutyrate dehydrogenase	3.5e-27	TIGR01830	TIGR01830	3oxo_ACP_reduc: 3-oxoacyl-[acyl-carrier-protein] reductase	2.3e-25	TIGR02415	TIGR02415	23BDH: acetoin reductases	3.3e-25	TIGR01829	TIGR01829	AcAcCoA_reduct: acetoacetyl-CoA reductase	1.5e-23	PF13460	NAD_binding_10	NAD(P)H-binding	1.6e-05	PF01370	Epimerase	NAD dependent epimerase/dehydratase family	0.00063
WP_142937922.1	Arthrobacter sp. TS-15	NZ_SDXQ01000021.1	WP_142937932.1	45332	45914	+	PF16859	TetR_C_11	Tetracyclin repressor-like, C-terminal domain	2.5e-15	PF00440	TetR_N	Bacterial regulatory proteins, tetR family	3.2e-09	TIGR03968	TIGR03968	mycofact_TetR: mycofactocin system transcriptional regulator	9.3e-06
WP_142937922.1	Arthrobacter sp. TS-15	NZ_SDXQ01000021.1	WP_142937933.1	46798	45994	-	PF13411	MerR_1	MerR HTH family regulatory protein	3.1e-14	TIGR02044	TIGR02044	CueR: Cu(I)-responsive transcriptional regulator	2.2e-11	TIGR02043	TIGR02043	ZntR: Zn(II)-responsive transcriptional regulator	8.6e-11	PF00376	MerR	MerR family regulatory protein	1.1e-08	TIGR02051	TIGR02051	MerR: Hg(II)-responsive transcriptional regulator	2.7e-08	TIGR02047	TIGR02047	CadR-PbrR: Cd(II)/Pb(II)-responsive transcriptional regulator	3.3e-06	PF06445	GyrI-like	GyrI-like small molecule binding domain	4e-06	PF09278	MerR-DNA-bind	MerR, DNA binding	6.5e-05	PF14526	Cass2	Integron-associated effector binding protein	8.5e-05
WP_142937922.1	Arthrobacter sp. TS-15	NZ_SDXQ01000021.1	WP_142937934.1	46917	47352	+
WP_143886642.1	Caballeronia humi	NZ_JRQO01000005.1	WP_103705268.1	114714	115245	+	PF13420	Acetyltransf_4	Acetyltransferase (GNAT) domain	1.2e-17	PF00583	Acetyltransf_1	Acetyltransferase (GNAT) family	4e-15	PF13302	Acetyltransf_3	Acetyltransferase (GNAT) domain	3.4e-12	PF08445	FR47	FR47-like protein	1.1e-09	PF13673	Acetyltransf_10	Acetyltransferase (GNAT) domain	9.2e-09	TIGR01575	TIGR01575	rimI: ribosomal-protein-alanine acetyltransferase	1.4e-06	TIGR03448	TIGR03448	mycothiol_MshD: mycothiol synthase	5e-05	TIGR02406	TIGR02406	ectoine_EctA: diaminobutyrate acetyltransferase	0.00013	TIGR03585	TIGR03585	PseH: UDP-4-amino-4,6-dideoxy-N-acetyl-beta-L-altrosamine N-acetyltransferase	0.00059
WP_143886642.1	Caballeronia humi	NZ_JRQO01000005.1	WP_143886628.1	116139	115395	-	PF13744	HTH_37	Helix-turn-helix domain	1.1e-06	PF13443	HTH_26	Cro/C1-type HTH DNA-binding domain	3.5e-06	PF13560	HTH_31	Helix-turn-helix domain	0.00061
WP_143886642.1	Caballeronia humi	NZ_JRQO01000005.1	WP_143886629.1	116317	118234	+	PF01553	Acyltransferase	Acyltransferase	1.2e-23	TIGR00530	TIGR00530	AGP_acyltrn: 1-acylglycerol-3-phosphate O-acyltransferases	7.8e-17	TIGR00900	TIGR00900	2A0121: H+ Antiporter protein	1.6e-16	PF07690	MFS_1	Major Facilitator Superfamily	1.2e-12
WP_143886642.1	Caballeronia humi	NZ_JRQO01000005.1	WP_143886630.1	118288	119974	+	PF00501	AMP-binding	AMP-binding enzyme	2.1e-104	TIGR03205	TIGR03205	pimA: dicarboxylate--CoA ligase PimA	2.2e-99	TIGR02262	TIGR02262	benz_CoA_lig: benzoate-CoA ligase family	2.6e-71	TIGR01923	TIGR01923	menE: O-succinylbenzoate-CoA ligase	9.4e-70	TIGR03098	TIGR03098	ligase_PEP_1: acyl-CoA ligase (AMP-forming), exosortase A-associated	2.8e-62	TIGR01733	TIGR01733	AA-adenyl-dom: amino acid adenylation domain	3.4e-57	PF13193	AMP-binding_C	AMP-binding enzyme C-terminal domain	1.4e-17
WP_143886642.1	Caballeronia humi	NZ_JRQO01000005.1	WP_193613364.1	120296	121817	+	TIGR00254	TIGR00254	GGDEF: diguanylate cyclase (GGDEF) domain	4.2e-54	PF00990	GGDEF	Diguanylate cyclase, GGDEF domain	1.1e-49	PF02743	dCache_1	Cache domain	4.4e-08
WP_143886642.1	Caballeronia humi	NZ_JRQO01000005.1	WP_143886632.1	122984	121868	-	PF00196	GerE	Bacterial regulatory proteins, luxR family	6.3e-11	PF08281	Sigma70_r4_2	Sigma-70, region 4	4e-10	TIGR02937	TIGR02937	sigma70-ECF: RNA polymerase sigma factor, sigma-70 family	1e-09	PF04545	Sigma70_r4	Sigma-70, region 4	2.7e-07	TIGR02985	TIGR02985	Sig70_bacteroi1: RNA polymerase sigma-70 factor, Bacteroides expansion family 1	8.2e-07	TIGR02983	TIGR02983	SigE-fam_strep: RNA polymerase sigma-70 factor, sigma-E family	3.5e-06	PF13384	HTH_23	Homeodomain-like domain	1.2e-05	TIGR03020	TIGR03020	EpsA: transcriptional regulator EpsA	1.2e-05	RREFam023	Quinohemoprotein_rSAM_RRE	RRE-containing rSAM protein in a quinohemoprotein cluster	9.8e-05	PF13551	HTH_29	Winged helix-turn helix	0.00022	TIGR02984	TIGR02984	Sig-70_plancto1: RNA polymerase sigma-70 factor, Planctomycetaceae-specific subfamily 1
WP_143886642.1	Caballeronia humi	NZ_JRQO01000005.1	WP_143886633.1	123379	124432	+	PF13609	Porin_4	Gram-negative porin	1.1e-37	PF00267	Porin_1	Gram-negative porin	1.7e-11
WP_143886642.1	Caballeronia humi	NZ_JRQO01000005.1	WP_143886634.1	124476	125682	+	PF07690	MFS_1	Major Facilitator Superfamily	4.7e-16
WP_143886642.1	Caballeronia humi	NZ_JRQO01000005.1	WP_143886635.1	125732	126842	+	PF00850	Hist_deacetyl	Histone deacetylase domain	9e-73
WP_143886642.1	Caballeronia humi	NZ_JRQO01000005.1	WP_143886636.1	126974	127835	+	PF17409	MoaF_C	MoaF C-terminal domain	2.1e-49	PF10703	MoaF	MoaF N-terminal domain	3.8e-24	PF05870	PA_decarbox	Phenolic acid decarboxylase (PAD)	0.00098
WP_143886642.1	Caballeronia humi	NZ_JRQO01000005.1	WP_143886637.1	127831	128614	+	PF13561	adh_short_C2	Enoyl-(Acyl carrier protein) reductase	1.5e-63	TIGR02415	TIGR02415	23BDH: acetoin reductases	2.1e-53	TIGR01830	TIGR01830	3oxo_ACP_reduc: 3-oxoacyl-[acyl-carrier-protein] reductase	3.5e-52	PF00106	adh_short	short chain dehydrogenase	7.3e-52	TIGR01829	TIGR01829	AcAcCoA_reduct: acetoacetyl-CoA reductase	7.2e-47	TIGR03206	TIGR03206	benzo_BadH: 2-hydroxycyclohexanecarboxyl-CoA dehydrogenase	3.4e-46	TIGR03971	TIGR03971	SDR_subfam_1: SDR family mycofactocin-dependent oxidoreductase	5.9e-46	PF08659	KR	KR domain	1e-09
WP_143886642.1	Caballeronia humi	NZ_JRQO01000005.1	WP_143886638.1	129974	129176	-	PF13561	adh_short_C2	Enoyl-(Acyl carrier protein) reductase	9.2e-54	PF00106	adh_short	short chain dehydrogenase	1.3e-43	TIGR01830	TIGR01830	3oxo_ACP_reduc: 3-oxoacyl-[acyl-carrier-protein] reductase	1.9e-40	TIGR01963	TIGR01963	PHB_DH: 3-hydroxybutyrate dehydrogenase	3.2e-40	TIGR03971	TIGR03971	SDR_subfam_1: SDR family mycofactocin-dependent oxidoreductase	8.8e-38	TIGR04316	TIGR04316	dhbA_paeA: 2,3-dihydro-2,3-dihydroxybenzoate dehydrogenase	1.9e-31	TIGR01832	TIGR01832	kduD: 2-deoxy-D-gluconate 3-dehydrogenase	1.2e-30	PF08659	KR	KR domain	1.2e-11
WP_143886642.1	Caballeronia humi	NZ_JRQO01000005.1	WP_143886639.1	130175	130868	+	PF00196	GerE	Bacterial regulatory proteins, luxR family	1.9e-15	TIGR03020	TIGR03020	EpsA: transcriptional regulator EpsA	8e-14	TIGR03541	TIGR03541	reg_near_HchA: LuxR family transcriptional regulatory, chaperone HchA-associated	2.2e-05	TIGR02937	TIGR02937	sigma70-ECF: RNA polymerase sigma factor, sigma-70 family	7.6e-05	PF08281	Sigma70_r4_2	Sigma-70, region 4	9e-05
WP_143886642.1	Caballeronia humi	NZ_JRQO01000005.1	WP_143886640.1	130893	131325	+
WP_143886642.1	Caballeronia humi	NZ_JRQO01000005.1	WP_143886641.1	131503	133003	+	PF00171	Aldedh	Aldehyde dehydrogenase family	7.1e-174	TIGR01804	TIGR01804	BADH: betaine-aldehyde dehydrogenase	2.3e-141	TIGR02299	TIGR02299	HpaE: 5-carboxymethyl-2-hydroxymuconate semialdehyde dehydrogenase	6.5e-131	TIGR03216	TIGR03216	OH_muco_semi_DH: 2-hydroxymuconic semialdehyde dehydrogenase	1.8e-122	TIGR01780	TIGR01780	SSADH: succinate-semialdehyde dehydrogenase	2.7e-121	TIGR03374	TIGR03374	ABALDH: 1-pyrroline dehydrogenase	3.3e-113
WP_143886642.1	Caballeronia humi	NZ_JRQO01000005.1	WP_143886642.1	133026	134358	+	TIGR00508	TIGR00508	bioA: adenosylmethionine-8-amino-7-oxononanoate transaminase	6.6e-118	PF00202	Aminotran_3	Aminotransferase class-III	1.4e-106	TIGR00707	TIGR00707	argD: transaminase, acetylornithine/succinylornithine family	3.3e-77	TIGR00700	TIGR00700	GABAtrnsam: 4-aminobutyrate transaminase	2.8e-67	TIGR01885	TIGR01885	Orn_aminotrans: ornithine--oxo-acid transaminase	8.7e-66	TIGR03372	TIGR03372	putres_am_tran: putrescine aminotransferase	7.9e-63
WP_143886642.1	Caballeronia humi	NZ_JRQO01000005.1	WP_143886643.1	134460	135420	+	PF12833	HTH_18	Helix-turn-helix domain	2.7e-24	PF00165	HTH_AraC	Bacterial regulatory helix-turn-helix proteins, AraC family	1.1e-13	TIGR04094	TIGR04094	adjacent_YSIRK: YSIRK-targeted surface antigen transcriptional regulator	4.3e-06
WP_143886642.1	Caballeronia humi	NZ_JRQO01000005.1	WP_143886644.1	135627	137076	+	PF13520	AA_permease_2	Amino acid permease	9.9e-27	TIGR00909	TIGR00909	2A0306: amino acid transporter	2.2e-20	PF00324	AA_permease	Amino acid permease	1.8e-19	TIGR00911	TIGR00911	2A0308: L-type amino acid transporter	2.9e-11	TIGR00906	TIGR00906	2A0303: cationic amino acid transport permease	1.7e-09	TIGR00913	TIGR00913	2A0310: amino acid permease (yeast)	5.9e-09
WP_143886642.1	Caballeronia humi	NZ_JRQO01000005.1	WP_143886645.1	137116	137599	+
WP_143886642.1	Caballeronia humi	NZ_JRQO01000005.1	WP_227473078.1	137716	138097	+	PF03891	DUF333	Domain of unknown function (DUF333)	8.5e-22	PF10099	RskA	Anti-sigma-K factor rskA	2.3e-06
WP_143886642.1	Caballeronia humi	NZ_JRQO01000005.1	WP_143886646.1	138093	138783	+
WP_143886642.1	Caballeronia humi	NZ_JRQO01000005.1	WP_103705248.1	138974	139376	+	PF12200	DUF3597	Domain of unknown function (DUF3597)	2.5e-50
WP_143886642.1	Caballeronia humi	NZ_JRQO01000005.1	WP_143886647.1	140019	139647	-	PF06094	GGACT	Gamma-glutamyl cyclotransferase, AIG2-like	2.2e-10
WP_143886642.1	Caballeronia humi	NZ_JRQO01000005.1	WP_143886648.1	140166	140718	+	PF04073	tRNA_edit	Aminoacyl-tRNA editing domain	1.5e-20	TIGR00011	TIGR00011	YbaK_EbsC: Cys-tRNA(Pro) deacylase	5.7e-14
WP_143886642.1	Caballeronia humi	NZ_JRQO01000005.1	WP_143886649.1	141573	140757	-	TIGR02427	TIGR02427	protocat_pcaD: 3-oxoadipate enol-lactonase	8.3e-12	PF00561	Abhydrolase_1	alpha/beta hydrolase fold	8.7e-12	TIGR03611	TIGR03611	RutD: pyrimidine utilization protein D	7e-11	TIGR03056	TIGR03056	bchO_mg_che_rel: putative magnesium chelatase accessory protein	3.8e-10	PF12146	Hydrolase_4	Serine aminopeptidase, S33	4.6e-10	PF12697	Abhydrolase_6	Alpha/beta hydrolase family	1.3e-09	TIGR01738	TIGR01738	bioH: pimelyl-[acyl-carrier protein] methyl ester esterase	2.2e-07	TIGR01250	TIGR01250	pro_imino_pep_2: proline-specific peptidase	8.1e-07	PF00975	Thioesterase	Thioesterase domain	1.8e-06
WP_143886642.1	Caballeronia humi	NZ_JRQO01000005.1	WP_227473085.1	142302	141645	-	PF13545	HTH_Crp_2	Crp-like helix-turn-helix domain	5.8e-21	PF00027	cNMP_binding	Cyclic nucleotide-binding domain	3e-15	PF00325	Crp	Bacterial regulatory proteins, crp family	3e-12	TIGR03697	TIGR03697	NtcA_cyano: global nitrogen regulator NtcA	1e-05	TIGR03896	TIGR03896	cyc_nuc_ocin: bacteriocin-type transport-associated protein	0.00066
WP_143886642.1	Caballeronia humi	NZ_JRQO01000005.1	WP_143886650.1	144974	142601	-	TIGR00254	TIGR00254	GGDEF: diguanylate cyclase (GGDEF) domain	9.2e-39	PF00563	EAL	EAL domain	6.2e-38	PF00990	GGDEF	Diguanylate cyclase, GGDEF domain	7.8e-38
WP_143886642.1	Caballeronia humi	NZ_JRQO01000005.1	WP_143886651.1	145143	145542	+	PF00903	Glyoxalase	Glyoxalase/Bleomycin resistance protein/Dioxygenase superfamily	9.3e-06
WP_143886642.1	Caballeronia humi	NZ_JRQO01000005.1	WP_143886652.1	145967	145538	-
WP_143886642.1	Caballeronia humi	NZ_JRQO01000005.1	WP_143886653.1	147236	145985	-	PF01464	SLT	Transglycosylase SLT domain	1.6e-21	PF03524	CagX	Conjugal transfer protein	7.8e-12	TIGR02781	TIGR02781	VirB9: P-type conjugative transfer protein VirB9	1.1e-08	TIGR02775	TIGR02775	TrbG_Ti: P-type conjugative transfer protein TrbG	8.1e-06	PF00062	Lys	C-type lysozyme/alpha-lactalbumin family	0.00025
WP_143886642.1	Caballeronia humi	NZ_JRQO01000005.1	WP_143886654.1	149382	147981	-	PF13404	HTH_AsnC-type	AsnC-type helix-turn-helix domain	1.8e-08	PF13412	HTH_24	Winged helix-turn-helix DNA-binding	1.4e-05	PF13518	HTH_28	Helix-turn-helix domain	5.1e-05	PF02042	RWP-RK	RWP-RK domain	6.9e-05	PF13542	HTH_Tnp_ISL3	Helix-turn-helix domain of transposase family ISL3	0.00019
WP_144922584.1	Pseudomonas sp. SJZ124	NZ_VIUL01000001.1	WP_144922545.1	400071	399294	-	TIGR03003	TIGR03003	ectoine_ehuD: ectoine/hydroxyectoine ABC transporter, permease protein EhuD	1e-42	TIGR03004	TIGR03004	ectoine_ehuC: ectoine/hydroxyectoine ABC transporter, permease protein EhuC	1.8e-35	PF00528	BPD_transp_1	Binding-protein-dependent transport system inner membrane component	7.2e-23	TIGR01726	TIGR01726	HEQRo_perm_3TM: amino ABC transporter, permease protein, 3-TM region, His/Glu/Gln/Arg/opine family	7.1e-22	TIGR01097	TIGR01097	PhnE: phosphonate ABC transporter, permease protein PhnE	4.1e-08	TIGR00974	TIGR00974	3a0107s02c: phosphate ABC transporter, permease protein PstA	4.1e-06
WP_144922584.1	Pseudomonas sp. SJZ124	NZ_VIUL01000001.1	WP_144922548.1	400889	400082	-	PF00497	SBP_bac_3	Bacterial extracellular solute-binding proteins, family 3	1.2e-45	TIGR01096	TIGR01096	3A0103s03R: lysine-arginine-ornithine-binding periplasmic protein	6e-26	TIGR02995	TIGR02995	ectoine_ehuB: ectoine/hydroxyectoine ABC transporter solute-binding protein EhuB	1.6e-18	TIGR01728	TIGR01728	SsuA_fam: ABC transporter, substrate-binding protein, aliphatic sulfonates family	0.00076
WP_144922584.1	Pseudomonas sp. SJZ124	NZ_VIUL01000001.1	WP_047703033.1	401633	400964	-	TIGR03338	TIGR03338	phnR_burk: phosphonate utilization associated transcriptional regulator	6.5e-32	PF07729	FCD	FCD domain	1.3e-27	PF00392	GntR	Bacterial regulatory proteins, gntR family	3.7e-14	TIGR02018	TIGR02018	his_ut_repres: histidine utilization repressor	5.4e-05	PF13545	HTH_Crp_2	Crp-like helix-turn-helix domain	0.00019	TIGR02812	TIGR02812	fadR_gamma: fatty acid metabolism transcriptional regulator FadR	0.00053	TIGR02325	TIGR02325	C_P_lyase_phnF: phosphonate metabolism transcriptional regulator PhnF	0.00083
WP_144922584.1	Pseudomonas sp. SJZ124	NZ_VIUL01000001.1	WP_144922551.1	402894	401955	-	PF12833	HTH_18	Helix-turn-helix domain	1.8e-26	PF00165	HTH_AraC	Bacterial regulatory helix-turn-helix proteins, AraC family	7.2e-13	TIGR04094	TIGR04094	adjacent_YSIRK: YSIRK-targeted surface antigen transcriptional regulator	2.1e-06
WP_144922584.1	Pseudomonas sp. SJZ124	NZ_VIUL01000001.1	WP_144922554.1	403752	402972	-	TIGR03220	TIGR03220	catechol_dmpE: 2-oxopent-4-enoate hydratase	5.7e-34	TIGR03218	TIGR03218	catechol_dmpH: 4-oxalocrotonate decarboxylase	3.7e-31	TIGR02312	TIGR02312	HpaH: 2-oxo-hepta-3-ene-1,7-dioic acid hydratase	2.1e-30	PF01557	FAA_hydrolase	Fumarylacetoacetate (FAA) hydrolase family	0.00081
WP_144922584.1	Pseudomonas sp. SJZ124	NZ_VIUL01000001.1	WP_144922557.1	405356	403748	-	PF01494	FAD_binding_3	FAD binding domain	2.3e-69	TIGR01988	TIGR01988	Ubi-OHases: ubiquinone biosynthesis hydroxylase, UbiH/UbiF/VisC/COQ6 family	7.9e-37	TIGR01984	TIGR01984	UbiH: 2-polyprenyl-6-methoxyphenol 4-hydroxylase	2.1e-22	TIGR01989	TIGR01989	COQ6: ubiquinone biosynthesis monooxygenase COQ6	9.6e-22	TIGR02032	TIGR02032	GG-red-SF: geranylgeranyl reductase family	3.3e-13	TIGR02360	TIGR02360	pbenz_hydroxyl: 4-hydroxybenzoate 3-monooxygenase	1e-11	PF07992	Pyr_redox_2	Pyridine nucleotide-disulphide oxidoreductase	1e-06	PF00890	FAD_binding_2	FAD binding domain	0.00074
WP_144922584.1	Pseudomonas sp. SJZ124	NZ_VIUL01000001.1	WP_144922560.1	406222	405355	-	PF12697	Abhydrolase_6	Alpha/beta hydrolase family	9e-25	TIGR03695	TIGR03695	menH_SHCHC: 2-succinyl-6-hydroxy-2,4-cyclohexadiene-1-carboxylate synthase	1.2e-24	PF00561	Abhydrolase_1	alpha/beta hydrolase fold	7.1e-22	TIGR02427	TIGR02427	protocat_pcaD: 3-oxoadipate enol-lactonase	2.2e-20	PF12146	Hydrolase_4	Serine aminopeptidase, S33	1.2e-16	TIGR01250	TIGR01250	pro_imino_pep_2: proline-specific peptidase	2.8e-14	TIGR03611	TIGR03611	RutD: pyrimidine utilization protein D	2e-13	TIGR03056	TIGR03056	bchO_mg_che_rel: putative magnesium chelatase accessory protein	3e-12
WP_144922584.1	Pseudomonas sp. SJZ124	NZ_VIUL01000001.1	WP_047703028.1	406852	406249	-	PF06684	AA_synth	Amino acid synthesis	2e-61
WP_144922584.1	Pseudomonas sp. SJZ124	NZ_VIUL01000001.1	WP_145130708.1	407316	406866	-	PF00903	Glyoxalase	Glyoxalase/Bleomycin resistance protein/Dioxygenase superfamily	1.4e-13	TIGR03211	TIGR03211	catechol_2_3: catechol 2,3 dioxygenase	1.9e-10	TIGR02295	TIGR02295	HpaD: 3,4-dihydroxyphenylacetate 2,3-dioxygenase	1.5e-08	TIGR00068	TIGR00068	glyox_I: lactoylglutathione lyase	0.00015
WP_144922584.1	Pseudomonas sp. SJZ124	NZ_VIUL01000001.1	WP_144922566.1	408365	407327	-	PF15902	Sortilin-Vps10	Sortilin, neurotensin receptor 3,	1.3e-21	PF14870	PSII_BNR	Photosynthesis system II assembly factor YCF48	1.2e-11	PF02012	BNR	BNR/Asp-box repeat	3.4e-06
WP_144922584.1	Pseudomonas sp. SJZ124	NZ_VIUL01000001.1	WP_144922569.1	409172	408377	-	PF13561	adh_short_C2	Enoyl-(Acyl carrier protein) reductase	3.4e-43	PF00106	adh_short	short chain dehydrogenase	1.6e-40	TIGR01963	TIGR01963	PHB_DH: 3-hydroxybutyrate dehydrogenase	1e-36	TIGR01830	TIGR01830	3oxo_ACP_reduc: 3-oxoacyl-[acyl-carrier-protein] reductase	3.4e-36	TIGR03971	TIGR03971	SDR_subfam_1: SDR family mycofactocin-dependent oxidoreductase	6.9e-34	TIGR02415	TIGR02415	23BDH: acetoin reductases	1.1e-33	TIGR01829	TIGR01829	AcAcCoA_reduct: acetoacetyl-CoA reductase	7.2e-32	PF08659	KR	KR domain	3.1e-08
WP_144922584.1	Pseudomonas sp. SJZ124	NZ_VIUL01000001.1	WP_144922572.1	410689	409198	-	PF00171	Aldedh	Aldehyde dehydrogenase family	1.6e-173	TIGR01804	TIGR01804	BADH: betaine-aldehyde dehydrogenase	1e-150	TIGR02299	TIGR02299	HpaE: 5-carboxymethyl-2-hydroxymuconate semialdehyde dehydrogenase	8.2e-139	TIGR03216	TIGR03216	OH_muco_semi_DH: 2-hydroxymuconic semialdehyde dehydrogenase	3e-125	TIGR01780	TIGR01780	SSADH: succinate-semialdehyde dehydrogenase	1.3e-122	TIGR04284	TIGR04284	aldehy_Rv0768: aldehyde dehydrogenase, Rv0768 family	6.9e-105
WP_144922584.1	Pseudomonas sp. SJZ124	NZ_VIUL01000001.1	WP_144922575.1	412241	410699	-	PF02776	TPP_enzyme_N	Thiamine pyrophosphate enzyme, N-terminal TPP binding domain	1.4e-37	TIGR00118	TIGR00118	acolac_lg: acetolactate synthase, large subunit, biosynthetic type	4.4e-33	PF02775	TPP_enzyme_C	Thiamine pyrophosphate enzyme, C-terminal TPP binding domain	2.6e-24	TIGR02418	TIGR02418	acolac_catab: acetolactate synthase, catabolic	2.6e-24	TIGR02720	TIGR02720	pyruv_oxi_spxB: pyruvate oxidase	4.2e-19	TIGR03457	TIGR03457	sulphoacet_xsc: sulfoacetaldehyde acetyltransferase	1.1e-18	TIGR03254	TIGR03254	oxalate_oxc: oxalyl-CoA decarboxylase	2.5e-17
WP_144922584.1	Pseudomonas sp. SJZ124	NZ_VIUL01000001.1	WP_144922578.1	412514	413273	+	TIGR02431	TIGR02431	pcaR_pcaU: beta-ketoadipate pathway transcriptional regulators, PcaR/PcaU/PobR family	1.3e-26	PF01614	IclR	Bacterial transcriptional regulator	1.5e-15	PF09339	HTH_IclR	IclR helix-turn-helix domain	3.9e-08	PF08279	HTH_11	HTH domain	7.7e-06	PF13412	HTH_24	Winged helix-turn-helix DNA-binding	1.1e-05	PF13730	HTH_36	Helix-turn-helix domain	1.3e-05	TIGR01884	TIGR01884	cas_HTH: CRISPR locus-related DNA-binding protein	0.0005
WP_144922584.1	Pseudomonas sp. SJZ124	NZ_VIUL01000001.1	WP_144922581.1	414646	413320	-
WP_144922584.1	Pseudomonas sp. SJZ124	NZ_VIUL01000001.1	WP_144922584.1	416082	414732	-	TIGR00508	TIGR00508	bioA: adenosylmethionine-8-amino-7-oxononanoate transaminase	2.2e-112	PF00202	Aminotran_3	Aminotransferase class-III	6e-105	TIGR00707	TIGR00707	argD: transaminase, acetylornithine/succinylornithine family	2e-73	TIGR00700	TIGR00700	GABAtrnsam: 4-aminobutyrate transaminase	2.1e-68	TIGR01885	TIGR01885	Orn_aminotrans: ornithine--oxo-acid transaminase	1.1e-61	TIGR03246	TIGR03246	arg_catab_astC: succinylornithine transaminase family	3e-58
WP_144922584.1	Pseudomonas sp. SJZ124	NZ_VIUL01000001.1	WP_144922587.1	417515	416093	-	PF00171	Aldedh	Aldehyde dehydrogenase family	3.9e-144	TIGR03374	TIGR03374	ABALDH: 1-pyrroline dehydrogenase	6.5e-105	TIGR01804	TIGR01804	BADH: betaine-aldehyde dehydrogenase	3.6e-102	TIGR01780	TIGR01780	SSADH: succinate-semialdehyde dehydrogenase	5.9e-99	TIGR02299	TIGR02299	HpaE: 5-carboxymethyl-2-hydroxymuconate semialdehyde dehydrogenase	1.4e-95	TIGR03216	TIGR03216	OH_muco_semi_DH: 2-hydroxymuconic semialdehyde dehydrogenase	4e-90
WP_144922584.1	Pseudomonas sp. SJZ124	NZ_VIUL01000001.1	WP_144922590.1	419052	417603	-	PF13520	AA_permease_2	Amino acid permease	1.4e-28	TIGR00909	TIGR00909	2A0306: amino acid transporter	1.8e-24	PF00324	AA_permease	Amino acid permease	2.6e-21	TIGR00906	TIGR00906	2A0303: cationic amino acid transport permease	4.4e-13	TIGR00911	TIGR00911	2A0308: L-type amino acid transporter	3.7e-12
WP_144922584.1	Pseudomonas sp. SJZ124	NZ_VIUL01000001.1	WP_144922593.1	419411	421463	+	PF00015	MCPsignal	Methyl-accepting chemotaxis protein (MCP) signalling domain	1.6e-44	PF00672	HAMP	HAMP domain	3.1e-11	PF02743	dCache_1	Cache domain	8.9e-11	TIGR02168	TIGR02168	SMC_prok_B: chromosome segregation protein SMC	0.00034
WP_144922584.1	Pseudomonas sp. SJZ124	NZ_VIUL01000001.1	WP_144922596.1	422381	421601	-	PF00455	DeoRC	DeoR C terminal sensor domain	6.5e-39	PF08220	HTH_DeoR	DeoR-like helix-turn-helix domain	2.3e-11	PF08279	HTH_11	HTH domain	8.6e-05
WP_145130712.1	Pseudomonas sp. SJZ085	NZ_VIUI01000003.1	WP_144922596.1	567	1347	+	PF00455	DeoRC	DeoR C terminal sensor domain	6.5e-39	PF08220	HTH_DeoR	DeoR-like helix-turn-helix domain	2.3e-11	PF08279	HTH_11	HTH domain	8.6e-05
WP_145130712.1	Pseudomonas sp. SJZ085	NZ_VIUI01000003.1	WP_145130716.1	3537	1485	-	PF00015	MCPsignal	Methyl-accepting chemotaxis protein (MCP) signalling domain	7.9e-45	PF02743	dCache_1	Cache domain	8.3e-12	PF00672	HAMP	HAMP domain	3.1e-11	TIGR02168	TIGR02168	SMC_prok_B: chromosome segregation protein SMC	0.00063
WP_145130712.1	Pseudomonas sp. SJZ085	NZ_VIUI01000003.1	WP_144922590.1	3896	5345	+	PF13520	AA_permease_2	Amino acid permease	1.4e-28	TIGR00909	TIGR00909	2A0306: amino acid transporter	1.8e-24	PF00324	AA_permease	Amino acid permease	2.6e-21	TIGR00906	TIGR00906	2A0303: cationic amino acid transport permease	4.4e-13	TIGR00911	TIGR00911	2A0308: L-type amino acid transporter	3.7e-12
WP_145130712.1	Pseudomonas sp. SJZ085	NZ_VIUI01000003.1	WP_145130714.1	5433	6855	+	PF00171	Aldedh	Aldehyde dehydrogenase family	2.9e-143	TIGR03374	TIGR03374	ABALDH: 1-pyrroline dehydrogenase	1.1e-103	TIGR01804	TIGR01804	BADH: betaine-aldehyde dehydrogenase	3.3e-102	TIGR01780	TIGR01780	SSADH: succinate-semialdehyde dehydrogenase	2.8e-98	TIGR02299	TIGR02299	HpaE: 5-carboxymethyl-2-hydroxymuconate semialdehyde dehydrogenase	1.7e-95	TIGR03216	TIGR03216	OH_muco_semi_DH: 2-hydroxymuconic semialdehyde dehydrogenase	3.7e-89
WP_145130712.1	Pseudomonas sp. SJZ085	NZ_VIUI01000003.1	WP_145130712.1	6866	8216	+	TIGR00508	TIGR00508	bioA: adenosylmethionine-8-amino-7-oxononanoate transaminase	2.2e-112	PF00202	Aminotran_3	Aminotransferase class-III	6e-105	TIGR00707	TIGR00707	argD: transaminase, acetylornithine/succinylornithine family	2e-73	TIGR00700	TIGR00700	GABAtrnsam: 4-aminobutyrate transaminase	2.1e-68	TIGR01885	TIGR01885	Orn_aminotrans: ornithine--oxo-acid transaminase	1.1e-61	TIGR03246	TIGR03246	arg_catab_astC: succinylornithine transaminase family	3e-58
WP_145130712.1	Pseudomonas sp. SJZ085	NZ_VIUI01000003.1	WP_144922581.1	8302	9628	+
WP_145130712.1	Pseudomonas sp. SJZ085	NZ_VIUI01000003.1	WP_144922578.1	10434	9675	-	TIGR02431	TIGR02431	pcaR_pcaU: beta-ketoadipate pathway transcriptional regulators, PcaR/PcaU/PobR family	1.3e-26	PF01614	IclR	Bacterial transcriptional regulator	1.5e-15	PF09339	HTH_IclR	IclR helix-turn-helix domain	3.9e-08	PF08279	HTH_11	HTH domain	7.7e-06	PF13412	HTH_24	Winged helix-turn-helix DNA-binding	1.1e-05	PF13730	HTH_36	Helix-turn-helix domain	1.3e-05	TIGR01884	TIGR01884	cas_HTH: CRISPR locus-related DNA-binding protein	0.0005
WP_145130712.1	Pseudomonas sp. SJZ085	NZ_VIUI01000003.1	WP_144922575.1	10707	12249	+	PF02776	TPP_enzyme_N	Thiamine pyrophosphate enzyme, N-terminal TPP binding domain	1.4e-37	TIGR00118	TIGR00118	acolac_lg: acetolactate synthase, large subunit, biosynthetic type	4.4e-33	PF02775	TPP_enzyme_C	Thiamine pyrophosphate enzyme, C-terminal TPP binding domain	2.6e-24	TIGR02418	TIGR02418	acolac_catab: acetolactate synthase, catabolic	2.6e-24	TIGR02720	TIGR02720	pyruv_oxi_spxB: pyruvate oxidase	4.2e-19	TIGR03457	TIGR03457	sulphoacet_xsc: sulfoacetaldehyde acetyltransferase	1.1e-18	TIGR03254	TIGR03254	oxalate_oxc: oxalyl-CoA decarboxylase	2.5e-17
WP_145130712.1	Pseudomonas sp. SJZ085	NZ_VIUI01000003.1	WP_145130710.1	12259	13750	+	PF00171	Aldedh	Aldehyde dehydrogenase family	1.4e-174	TIGR01804	TIGR01804	BADH: betaine-aldehyde dehydrogenase	1.5e-151	TIGR02299	TIGR02299	HpaE: 5-carboxymethyl-2-hydroxymuconate semialdehyde dehydrogenase	1e-139	TIGR03216	TIGR03216	OH_muco_semi_DH: 2-hydroxymuconic semialdehyde dehydrogenase	9.6e-126	TIGR01780	TIGR01780	SSADH: succinate-semialdehyde dehydrogenase	5.5e-123	TIGR04284	TIGR04284	aldehy_Rv0768: aldehyde dehydrogenase, Rv0768 family	4.8e-106
WP_145130712.1	Pseudomonas sp. SJZ085	NZ_VIUI01000003.1	WP_144922569.1	13776	14571	+	PF13561	adh_short_C2	Enoyl-(Acyl carrier protein) reductase	3.4e-43	PF00106	adh_short	short chain dehydrogenase	1.6e-40	TIGR01963	TIGR01963	PHB_DH: 3-hydroxybutyrate dehydrogenase	1e-36	TIGR01830	TIGR01830	3oxo_ACP_reduc: 3-oxoacyl-[acyl-carrier-protein] reductase	3.4e-36	TIGR03971	TIGR03971	SDR_subfam_1: SDR family mycofactocin-dependent oxidoreductase	6.9e-34	TIGR02415	TIGR02415	23BDH: acetoin reductases	1.1e-33	TIGR01829	TIGR01829	AcAcCoA_reduct: acetoacetyl-CoA reductase	7.2e-32	PF08659	KR	KR domain	3.1e-08
WP_145130712.1	Pseudomonas sp. SJZ085	NZ_VIUI01000003.1	WP_144922566.1	14583	15621	+	PF15902	Sortilin-Vps10	Sortilin, neurotensin receptor 3,	1.3e-21	PF14870	PSII_BNR	Photosynthesis system II assembly factor YCF48	1.2e-11	PF02012	BNR	BNR/Asp-box repeat	3.4e-06
WP_145130712.1	Pseudomonas sp. SJZ085	NZ_VIUI01000003.1	WP_145130708.1	15632	16082	+	PF00903	Glyoxalase	Glyoxalase/Bleomycin resistance protein/Dioxygenase superfamily	1.4e-13	TIGR03211	TIGR03211	catechol_2_3: catechol 2,3 dioxygenase	1.9e-10	TIGR02295	TIGR02295	HpaD: 3,4-dihydroxyphenylacetate 2,3-dioxygenase	1.5e-08	TIGR00068	TIGR00068	glyox_I: lactoylglutathione lyase	0.00015
WP_145130712.1	Pseudomonas sp. SJZ085	NZ_VIUI01000003.1	WP_047703028.1	16096	16699	+	PF06684	AA_synth	Amino acid synthesis	2e-61
WP_145130712.1	Pseudomonas sp. SJZ085	NZ_VIUI01000003.1	WP_144922560.1	16726	17593	+	PF12697	Abhydrolase_6	Alpha/beta hydrolase family	9e-25	TIGR03695	TIGR03695	menH_SHCHC: 2-succinyl-6-hydroxy-2,4-cyclohexadiene-1-carboxylate synthase	1.2e-24	PF00561	Abhydrolase_1	alpha/beta hydrolase fold	7.1e-22	TIGR02427	TIGR02427	protocat_pcaD: 3-oxoadipate enol-lactonase	2.2e-20	PF12146	Hydrolase_4	Serine aminopeptidase, S33	1.2e-16	TIGR01250	TIGR01250	pro_imino_pep_2: proline-specific peptidase	2.8e-14	TIGR03611	TIGR03611	RutD: pyrimidine utilization protein D	2e-13	TIGR03056	TIGR03056	bchO_mg_che_rel: putative magnesium chelatase accessory protein	3e-12
WP_145130712.1	Pseudomonas sp. SJZ085	NZ_VIUI01000003.1	WP_144922557.1	17592	19200	+	PF01494	FAD_binding_3	FAD binding domain	2.3e-69	TIGR01988	TIGR01988	Ubi-OHases: ubiquinone biosynthesis hydroxylase, UbiH/UbiF/VisC/COQ6 family	7.9e-37	TIGR01984	TIGR01984	UbiH: 2-polyprenyl-6-methoxyphenol 4-hydroxylase	2.1e-22	TIGR01989	TIGR01989	COQ6: ubiquinone biosynthesis monooxygenase COQ6	9.6e-22	TIGR02032	TIGR02032	GG-red-SF: geranylgeranyl reductase family	3.3e-13	TIGR02360	TIGR02360	pbenz_hydroxyl: 4-hydroxybenzoate 3-monooxygenase	1e-11	PF07992	Pyr_redox_2	Pyridine nucleotide-disulphide oxidoreductase	1e-06	PF00890	FAD_binding_2	FAD binding domain	0.00074
WP_145130712.1	Pseudomonas sp. SJZ085	NZ_VIUI01000003.1	WP_144922554.1	19196	19976	+	TIGR03220	TIGR03220	catechol_dmpE: 2-oxopent-4-enoate hydratase	5.7e-34	TIGR03218	TIGR03218	catechol_dmpH: 4-oxalocrotonate decarboxylase	3.7e-31	TIGR02312	TIGR02312	HpaH: 2-oxo-hepta-3-ene-1,7-dioic acid hydratase	2.1e-30	PF01557	FAA_hydrolase	Fumarylacetoacetate (FAA) hydrolase family	0.00081
WP_145130712.1	Pseudomonas sp. SJZ085	NZ_VIUI01000003.1	WP_144922551.1	20054	20993	+	PF12833	HTH_18	Helix-turn-helix domain	1.8e-26	PF00165	HTH_AraC	Bacterial regulatory helix-turn-helix proteins, AraC family	7.2e-13	TIGR04094	TIGR04094	adjacent_YSIRK: YSIRK-targeted surface antigen transcriptional regulator	2.1e-06
WP_145130712.1	Pseudomonas sp. SJZ085	NZ_VIUI01000003.1	WP_047703033.1	21315	21984	+	TIGR03338	TIGR03338	phnR_burk: phosphonate utilization associated transcriptional regulator	6.5e-32	PF07729	FCD	FCD domain	1.3e-27	PF00392	GntR	Bacterial regulatory proteins, gntR family	3.7e-14	TIGR02018	TIGR02018	his_ut_repres: histidine utilization repressor	5.4e-05	PF13545	HTH_Crp_2	Crp-like helix-turn-helix domain	0.00019	TIGR02812	TIGR02812	fadR_gamma: fatty acid metabolism transcriptional regulator FadR	0.00053	TIGR02325	TIGR02325	C_P_lyase_phnF: phosphonate metabolism transcriptional regulator PhnF	0.00083
WP_145130712.1	Pseudomonas sp. SJZ085	NZ_VIUI01000003.1	WP_144922548.1	22059	22866	+	PF00497	SBP_bac_3	Bacterial extracellular solute-binding proteins, family 3	1.2e-45	TIGR01096	TIGR01096	3A0103s03R: lysine-arginine-ornithine-binding periplasmic protein	6e-26	TIGR02995	TIGR02995	ectoine_ehuB: ectoine/hydroxyectoine ABC transporter solute-binding protein EhuB	1.6e-18	TIGR01728	TIGR01728	SsuA_fam: ABC transporter, substrate-binding protein, aliphatic sulfonates family	0.00076
WP_145130712.1	Pseudomonas sp. SJZ085	NZ_VIUI01000003.1	WP_144922545.1	22877	23654	+	TIGR03003	TIGR03003	ectoine_ehuD: ectoine/hydroxyectoine ABC transporter, permease protein EhuD	1e-42	TIGR03004	TIGR03004	ectoine_ehuC: ectoine/hydroxyectoine ABC transporter, permease protein EhuC	1.8e-35	PF00528	BPD_transp_1	Binding-protein-dependent transport system inner membrane component	7.2e-23	TIGR01726	TIGR01726	HEQRo_perm_3TM: amino ABC transporter, permease protein, 3-TM region, His/Glu/Gln/Arg/opine family	7.1e-22	TIGR01097	TIGR01097	PhnE: phosphonate ABC transporter, permease protein PhnE	4.1e-08	TIGR00974	TIGR00974	3a0107s02c: phosphate ABC transporter, permease protein PstA	4.1e-06
WP_144874143.1	Microbacterium sp. 1.5R	NZ_VDRC01000001.1	WP_144876594.1	768100	767317	-	TIGR02009	TIGR02009	PGMB-YQAB-SF: beta-phosphoglucomutase family hydrolase	1e-43	TIGR01990	TIGR01990	bPGM: beta-phosphoglucomutase	3.3e-27	PF13419	HAD_2	Haloacid dehalogenase-like hydrolase	2.3e-18	TIGR01509	TIGR01509	HAD-SF-IA-v3: HAD hydrolase, family IA, variant 3	5.8e-13	TIGR01449	TIGR01449	PGP_bact: phosphoglycolate phosphatase, bacterial	3.6e-12	TIGR01454	TIGR01454	AHBA_synth_RP: AHBA synthesis associated protein	8e-12	PF00702	Hydrolase	haloacid dehalogenase-like hydrolase	1.5e-10	PF13242	Hydrolase_like	HAD-hyrolase-like	5.4e-05	PF12710	HAD	haloacid dehalogenase-like hydrolase	0.00071
WP_144874143.1	Microbacterium sp. 1.5R	NZ_VDRC01000001.1	WP_144874118.1	769424	768203	-	PF00871	Acetate_kinase	Acetokinase family	1.7e-134	TIGR00016	TIGR00016	ackA: acetate kinase	5.5e-129	TIGR02707	TIGR02707	butyr_kinase: butyrate kinase	4.4e-17
WP_144874143.1	Microbacterium sp. 1.5R	NZ_VDRC01000001.1	WP_144874120.1	771538	769420	-	PF01515	PTA_PTB	Phosphate acetyl/butaryl transferase	1.9e-127	TIGR00651	TIGR00651	pta: phosphate acetyltransferase	8e-124	PF13500	AAA_26	AAA domain	3e-21	PF07085	DRTGG	DRTGG domain	3e-20	TIGR02706	TIGR02706	P_butyryltrans: phosphate butyryltransferase	1.2e-17	TIGR02709	TIGR02709	branched_ptb: branched-chain phosphotransacylase	1.1e-08
WP_144874143.1	Microbacterium sp. 1.5R	NZ_VDRC01000001.1	WP_186307534.1	772271	771587	-
WP_144874143.1	Microbacterium sp. 1.5R	NZ_VDRC01000001.1	WP_144876595.1	772819	772267	-	PF01694	Rhomboid	Rhomboid family	9.6e-21	TIGR03902	TIGR03902	rhom_GG_sort: rhombosortase	7.6e-13
WP_144874143.1	Microbacterium sp. 1.5R	NZ_VDRC01000001.1	WP_144874123.1	773143	774133	+	PF07726	AAA_3	ATPase family associated with various cellular activities (AAA)	5.3e-63	PF17863	AAA_lid_2	AAA lid domain	1.2e-20	TIGR02031	TIGR02031	BchD-ChlD: magnesium chelatase ATPase subunit D	1.8e-15	TIGR02442	TIGR02442	Cob-chelat-sub: cobaltochelatase subunit	4e-12	PF07728	AAA_5	AAA domain (dynein-related subfamily)	1.9e-11	TIGR02640	TIGR02640	gas_vesic_GvpN: gas vesicle protein GvpN	3.8e-09	PF00004	AAA	ATPase family associated with various cellular activities (AAA)	5.6e-06	TIGR02030	TIGR02030	BchI-ChlI: magnesium chelatase ATPase subunit I	2.2e-05	PF00493	MCM	MCM P-loop domain	5e-05	TIGR00635	TIGR00635	ruvB: Holliday junction DNA helicase RuvB	6e-05
WP_144874143.1	Microbacterium sp. 1.5R	NZ_VDRC01000001.1	WP_144874125.1	774145	775357	+	PF01882	DUF58	Protein of unknown function DUF58	2e-19
WP_144874143.1	Microbacterium sp. 1.5R	NZ_VDRC01000001.1	WP_144874127.1	775343	777587	+	PF01841	Transglut_core	Transglutaminase-like superfamily	2.9e-22
WP_144874143.1	Microbacterium sp. 1.5R	NZ_VDRC01000001.1	WP_144874129.1	778554	777666	-	PF17773	UPF0176_N	UPF0176 acylphosphatase like domain	9.7e-20	PF12368	Rhodanese_C	Rhodanase C-terminal	2.2e-10	PF00581	Rhodanese	Rhodanese-like domain	0.00021
WP_144874143.1	Microbacterium sp. 1.5R	NZ_VDRC01000001.1	WP_144874131.1	779367	778632	-
WP_144874143.1	Microbacterium sp. 1.5R	NZ_VDRC01000001.1	WP_144874133.1	780092	779363	-
WP_144874143.1	Microbacterium sp. 1.5R	NZ_VDRC01000001.1	WP_144874135.1	780805	780088	-	TIGR03740	TIGR03740	galliderm_ABC: lantibiotic protection ABC transporter, ATP-binding subunit	5.8e-53	TIGR01188	TIGR01188	drrA: daunorubicin resistance ABC transporter, ATP-binding protein	7.8e-45	TIGR03522	TIGR03522	GldA_ABC_ATP: gliding motility-associated ABC transporter ATP-binding subunit GldA	1.8e-40	TIGR03864	TIGR03864	PQQ_ABC_ATP: ABC transporter, ATP-binding subunit, PQQ-dependent alcohol dehydrogenase system	9.7e-36	TIGR01288	TIGR01288	nodI: nodulation ABC transporter NodI	1.3e-35	PF00005	ABC_tran	ABC transporter	6.3e-27	PF13304	AAA_21	AAA domain, putative AbiEii toxin, Type IV TA system	4.5e-14
WP_144874143.1	Microbacterium sp. 1.5R	NZ_VDRC01000001.1	WP_144874137.1	782410	780817	-	Actino_DapP_RRE	Actino_DapP_RRE	-	1.2e-14
WP_144874143.1	Microbacterium sp. 1.5R	NZ_VDRC01000001.1	WP_144874139.1	783311	782483	-	PF13649	Methyltransf_25	Methyltransferase domain	3.3e-14	PF08241	Methyltransf_11	Methyltransferase domain	2.6e-11	TIGR02021	TIGR02021	BchM-ChlM: magnesium protoporphyrin O-methyltransferase	2.7e-07	TIGR01934	TIGR01934	MenG_MenH_UbiE: ubiquinone/menaquinone biosynthesis methyltransferase	1.4e-06	TIGR02072	TIGR02072	BioC: malonyl-acyl carrier protein O-methyltransferase BioC	5.4e-06	TIGR00477	TIGR00477	tehB: tellurite resistance protein TehB	1.1e-05	TIGR01983	TIGR01983	UbiG: 3-demethylubiquinone-9 3-O-methyltransferase	1.6e-05	PF05401	NodS	Nodulation protein S (NodS)	2.1e-05	PF03848	TehB	Tellurite resistance protein TehB	2.5e-05	PF13489	Methyltransf_23	Methyltransferase domain	2.9e-05
WP_144874143.1	Microbacterium sp. 1.5R	NZ_VDRC01000001.1	WP_144874141.1	785089	783886	-	PF00465	Fe-ADH	Iron-containing alcohol dehydrogenase	9.2e-28	TIGR03405	TIGR03405	Phn_Fe-ADH: phosphonate metabolism-associated iron-containing alcohol dehydrogenase	2.3e-11	PF01761	DHQ_synthase	3-dehydroquinate synthase	8e-07	PF13685	Fe-ADH_2	Iron-containing alcohol dehydrogenase	9.1e-06	TIGR02638	TIGR02638	lactal_redase: lactaldehyde reductase	1.2e-05	TIGR01357	TIGR01357	aroB: 3-dehydroquinate synthase	4.1e-05
WP_144874143.1	Microbacterium sp. 1.5R	NZ_VDRC01000001.1	WP_144874143.1	786345	785085	-	PF00202	Aminotran_3	Aminotransferase class-III	2.8e-65	TIGR00508	TIGR00508	bioA: adenosylmethionine-8-amino-7-oxononanoate transaminase	9.6e-65	TIGR00707	TIGR00707	argD: transaminase, acetylornithine/succinylornithine family	8e-50	TIGR03246	TIGR03246	arg_catab_astC: succinylornithine transaminase family	1.1e-38	TIGR01885	TIGR01885	Orn_aminotrans: ornithine--oxo-acid transaminase	2.1e-38	TIGR00700	TIGR00700	GABAtrnsam: 4-aminobutyrate transaminase	4.6e-30
WP_144874143.1	Microbacterium sp. 1.5R	NZ_VDRC01000001.1	WP_144874145.1	787370	786341	-	Actino_DapB_RRE	Actino_DapB_RRE	-	5.5e-15
WP_144874143.1	Microbacterium sp. 1.5R	NZ_VDRC01000001.1	WP_144874147.1	788341	787738	-	PF00583	Acetyltransf_1	Acetyltransferase (GNAT) family	7.6e-12	TIGR01575	TIGR01575	rimI: ribosomal-protein-alanine acetyltransferase	2.3e-10	PF13508	Acetyltransf_7	Acetyltransferase (GNAT) domain	1.2e-07	PF08445	FR47	FR47-like protein	7.9e-07	PF13302	Acetyltransf_3	Acetyltransferase (GNAT) domain	8.7e-07	PF13673	Acetyltransf_10	Acetyltransferase (GNAT) domain	7.8e-06	TIGR03448	TIGR03448	mycothiol_MshD: mycothiol synthase	1e-05
WP_144874143.1	Microbacterium sp. 1.5R	NZ_VDRC01000001.1	WP_144876596.1	788974	788377	-	PF01569	PAP2	PAP2 superfamily	1.4e-17	PF14378	PAP2_3	PAP2 superfamily	2.4e-08
WP_144874143.1	Microbacterium sp. 1.5R	NZ_VDRC01000001.1	WP_144874149.1	790400	789035	-	TIGR00710	TIGR00710	efflux_Bcr_CflA: drug resistance transporter, Bcr/CflA subfamily	3.4e-83	PF07690	MFS_1	Major Facilitator Superfamily	3.2e-46	TIGR00880	TIGR00880	2_A_01_02: multidrug resistance protein	3e-22	TIGR00895	TIGR00895	2A0115: MFS transporter, aromatic acid:H+ symporter (AAHS) family	6.8e-17	TIGR00711	TIGR00711	efflux_EmrB: drug resistance MFS transporter, drug:H+ antiporter-2 (14 Spanner) (DHA2) family	8.6e-17	TIGR00893	TIGR00893	2A0114: D-galactonate transporter	2.2e-15	PF00083	Sugar_tr	Sugar (and other) transporter	1.3e-07
WP_144874143.1	Microbacterium sp. 1.5R	NZ_VDRC01000001.1	WP_144874151.1	791633	790478	-	PF01053	Cys_Met_Meta_PP	Cys/Met metabolism PLP-dependent enzyme	6.1e-141	TIGR02080	TIGR02080	O_succ_thio_ly: O-succinylhomoserine (thiol)-lyase	1.3e-120	TIGR01328	TIGR01328	met_gam_lyase: methionine gamma-lyase	2e-120	TIGR01329	TIGR01329	cysta_beta_ly_E: cystathionine beta-lyase	1.5e-109	TIGR01325	TIGR01325	O_suc_HS_sulf: O-succinylhomoserine sulfhydrylase	2e-102	TIGR01326	TIGR01326	OAH_OAS_sulfhy: O-acetylhomoserine aminocarboxypropyltransferase/cysteine synthase	7.7e-100	PF00155	Aminotran_1_2	Aminotransferase class I and II	5.1e-07	PF00266	Aminotran_5	Aminotransferase class-V	1.8e-06	PF06838	Met_gamma_lyase	Methionine gamma-lyase	2e-05	PF01041	DegT_DnrJ_EryC1	DegT/DnrJ/EryC1/StrS aminotransferase family	3.1e-05
WP_144874143.1	Microbacterium sp. 1.5R	NZ_VDRC01000001.1	WP_144874153.1	793063	791686	-	TIGR01137	TIGR01137	cysta_beta: cystathionine beta-synthase	7.7e-181	TIGR01136	TIGR01136	cysKM: cysteine synthase	2.4e-96	TIGR01139	TIGR01139	cysK: cysteine synthase A	1.8e-89	TIGR01138	TIGR01138	cysM: cysteine synthase B	3.9e-81	TIGR03945	TIGR03945	PLP_SbnA_fam: 2,3-diaminopropionate biosynthesis protein SbnA	4.6e-79	PF00291	PALP	Pyridoxal-phosphate dependent enzyme	7e-70	PF00571	CBS	CBS domain	4.9e-07
WP_144874143.1	Microbacterium sp. 1.5R	NZ_VDRC01000001.1	WP_144874155.1	794123	793151	-	PF00528	BPD_transp_1	Binding-protein-dependent transport system inner membrane component	1.4e-17	TIGR02141	TIGR02141	modB_ABC: molybdate ABC transporter, permease protein	5.2e-11	TIGR01581	TIGR01581	Mo_ABC_porter: NifC-like ABC-type porter	1e-10	TIGR02139	TIGR02139	permease_CysT: sulfate ABC transporter, permease protein CysT	8.3e-08	TIGR03262	TIGR03262	PhnU2: putative 2-aminoethylphosphonate ABC transporter, permease protein	6.3e-07	TIGR00969	TIGR00969	3a0106s02: sulfate ABC transporter, permease protein	3.2e-06
WP_144874143.1	Microbacterium sp. 1.5R	NZ_VDRC01000001.1	WP_144874157.1	795463	794122	-	TIGR02140	TIGR02140	permease_CysW: sulfate ABC transporter, permease protein CysW	4e-15	TIGR03262	TIGR03262	PhnU2: putative 2-aminoethylphosphonate ABC transporter, permease protein	4.3e-14	PF00528	BPD_transp_1	Binding-protein-dependent transport system inner membrane component	3.8e-13	TIGR00969	TIGR00969	3a0106s02: sulfate ABC transporter, permease protein	3.9e-13	TIGR02139	TIGR02139	permease_CysT: sulfate ABC transporter, permease protein CysT	1.1e-07
WP_144874143.1	Microbacterium sp. 1.5R	NZ_VDRC01000001.1	WP_144874159.1	796900	795571	-	PF01547	SBP_bac_1	Bacterial extracellular solute-binding protein	2.4e-21	PF13416	SBP_bac_8	Bacterial extracellular solute-binding protein	7.9e-17	TIGR03850	TIGR03850	bind_CPR_0540: carbohydrate ABC transporter substrate-binding protein, CPR_0540 family	1.9e-13	TIGR03851	TIGR03851	chitin_NgcE: carbohydrate ABC transporter, N-acetylglucosamine/diacetylchitobiose-binding protein	6.8e-10
WP_144874143.1	Microbacterium sp. 1.5R	NZ_VDRC01000001.1	WP_144874161.1	797200	798205	+	TIGR01481	TIGR01481	ccpA: catabolite control protein A	6.7e-47	PF13377	Peripla_BP_3	Periplasmic binding protein-like domain	2.2e-30	PF00532	Peripla_BP_1	Periplasmic binding proteins and sugar binding domain of LacI family	3.4e-24	TIGR02417	TIGR02417	fruct_sucro_rep: D-fructose-responsive transcription factor	3e-22	TIGR02405	TIGR02405	trehalos_R_Ecol: trehalose operon repressor	8.9e-20	PF00356	LacI	Bacterial regulatory proteins, lacI family	1.3e-16
WP_144874143.1	Microbacterium sp. 1.5R	NZ_VDRC01000001.1	WP_144874163.1	798675	798294	-	TIGR00855	TIGR00855	L12: ribosomal protein bL12	2.9e-44	PF00542	Ribosomal_L12	Ribosomal protein L7/L12 C-terminal domain	6.4e-28	PF16320	Ribosomal_L12_N	Ribosomal protein L7/L12 dimerisation domain	5.2e-18
WP_144874143.1	Microbacterium sp. 1.5R	NZ_VDRC01000001.1	WP_144874164.1	799212	798723	-	PF00466	Ribosomal_L10	Ribosomal protein L10	4e-27
WP_144874143.1	Microbacterium sp. 1.5R	NZ_VDRC01000001.1	WP_144874165.1	800527	799543	-	PF13338	AbiEi_4	Transcriptional regulator, AbiEi antitoxin	1.1e-05
WP_144874143.1	Microbacterium sp. 1.5R	NZ_VDRC01000001.1	WP_144874166.1	800843	801524	+	TIGR03033	TIGR03033	phage_rel_nuc: putative phage-type endonuclease	1.7e-08	PF09588	YqaJ	YqaJ-like viral recombinase domain	2.2e-06
WP_144874143.1	Microbacterium sp. 1.5R	NZ_VDRC01000001.1	WP_144874167.1	802063	801544	-
WP_144882389.1	Microbacterium paraoxydans	NZ_VEHI01000003.1	WP_144882384.1	252956	253577	+
WP_144882389.1	Microbacterium paraoxydans	NZ_VEHI01000003.1	WP_144882385.1	253573	254065	+
WP_144882389.1	Microbacterium paraoxydans	NZ_VEHI01000003.1	WP_060923575.1	254761	254080	-	TIGR03033	TIGR03033	phage_rel_nuc: putative phage-type endonuclease	1.8e-07	PF09588	YqaJ	YqaJ-like viral recombinase domain	3.5e-07
WP_144882389.1	Microbacterium paraoxydans	NZ_VEHI01000003.1	WP_144882386.1	255000	255975	+
WP_144882389.1	Microbacterium paraoxydans	NZ_VEHI01000003.1	WP_025104226.1	256301	256790	+	PF00466	Ribosomal_L10	Ribosomal protein L10	1.3e-27
WP_144882389.1	Microbacterium paraoxydans	NZ_VEHI01000003.1	WP_025104227.1	256838	257222	+	TIGR00855	TIGR00855	L12: ribosomal protein bL12	3.8e-44	PF00542	Ribosomal_L12	Ribosomal protein L7/L12 C-terminal domain	9.5e-28	PF16320	Ribosomal_L12_N	Ribosomal protein L7/L12 dimerisation domain	1e-17
WP_144882389.1	Microbacterium paraoxydans	NZ_VEHI01000003.1	WP_083371072.1	258293	257288	-	TIGR01481	TIGR01481	ccpA: catabolite control protein A	6.4e-43	PF13377	Peripla_BP_3	Periplasmic binding protein-like domain	4e-34	PF00532	Peripla_BP_1	Periplasmic binding proteins and sugar binding domain of LacI family	2.9e-23	TIGR02417	TIGR02417	fruct_sucro_rep: D-fructose-responsive transcription factor	2.9e-20	TIGR02405	TIGR02405	trehalos_R_Ecol: trehalose operon repressor	5.4e-20	PF00356	LacI	Bacterial regulatory proteins, lacI family	3e-17	PF13407	Peripla_BP_4	Periplasmic binding protein domain	7.6e-08
WP_144882389.1	Microbacterium paraoxydans	NZ_VEHI01000003.1	WP_060923551.1	258576	259905	+	PF01547	SBP_bac_1	Bacterial extracellular solute-binding protein	4.5e-21	PF13416	SBP_bac_8	Bacterial extracellular solute-binding protein	2.7e-16	TIGR03850	TIGR03850	bind_CPR_0540: carbohydrate ABC transporter substrate-binding protein, CPR_0540 family	1.1e-14	TIGR03851	TIGR03851	chitin_NgcE: carbohydrate ABC transporter, N-acetylglucosamine/diacetylchitobiose-binding protein	1e-10
WP_144882389.1	Microbacterium paraoxydans	NZ_VEHI01000003.1	WP_025104230.1	260016	261354	+	TIGR03262	TIGR03262	PhnU2: putative 2-aminoethylphosphonate ABC transporter, permease protein	1.7e-14	TIGR02140	TIGR02140	permease_CysW: sulfate ABC transporter, permease protein CysW	5.3e-14	TIGR00969	TIGR00969	3a0106s02: sulfate ABC transporter, permease protein	3.4e-13	PF00528	BPD_transp_1	Binding-protein-dependent transport system inner membrane component	5.3e-13	TIGR02139	TIGR02139	permease_CysT: sulfate ABC transporter, permease protein CysT	3.7e-07
WP_144882389.1	Microbacterium paraoxydans	NZ_VEHI01000003.1	WP_025104231.1	261353	262322	+	PF00528	BPD_transp_1	Binding-protein-dependent transport system inner membrane component	1.3e-18	TIGR01581	TIGR01581	Mo_ABC_porter: NifC-like ABC-type porter	1.3e-11	TIGR02141	TIGR02141	modB_ABC: molybdate ABC transporter, permease protein	3.5e-10	TIGR03262	TIGR03262	PhnU2: putative 2-aminoethylphosphonate ABC transporter, permease protein	3.9e-08	TIGR02139	TIGR02139	permease_CysT: sulfate ABC transporter, permease protein CysT	9.1e-08	TIGR00969	TIGR00969	3a0106s02: sulfate ABC transporter, permease protein	7e-07
WP_144882389.1	Microbacterium paraoxydans	NZ_VEHI01000003.1	WP_025104232.1	262524	263895	+	TIGR01137	TIGR01137	cysta_beta: cystathionine beta-synthase	5.1e-179	TIGR01136	TIGR01136	cysKM: cysteine synthase	1.5e-94	TIGR01139	TIGR01139	cysK: cysteine synthase A	6.3e-88	TIGR01138	TIGR01138	cysM: cysteine synthase B	5e-79	TIGR03945	TIGR03945	PLP_SbnA_fam: 2,3-diaminopropionate biosynthesis protein SbnA	4e-77	PF00291	PALP	Pyridoxal-phosphate dependent enzyme	6.6e-69	PF00571	CBS	CBS domain	8.9e-08
WP_144882389.1	Microbacterium paraoxydans	NZ_VEHI01000003.1	WP_144882387.1	263949	265110	+	PF01053	Cys_Met_Meta_PP	Cys/Met metabolism PLP-dependent enzyme	7.6e-139	TIGR01328	TIGR01328	met_gam_lyase: methionine gamma-lyase	2.6e-119	TIGR02080	TIGR02080	O_succ_thio_ly: O-succinylhomoserine (thiol)-lyase	3.5e-118	TIGR01329	TIGR01329	cysta_beta_ly_E: cystathionine beta-lyase	6.7e-108	TIGR01325	TIGR01325	O_suc_HS_sulf: O-succinylhomoserine sulfhydrylase	3.7e-100	TIGR01326	TIGR01326	OAH_OAS_sulfhy: O-acetylhomoserine aminocarboxypropyltransferase/cysteine synthase	7.7e-95	PF00266	Aminotran_5	Aminotransferase class-V	1.3e-06	PF06838	Met_gamma_lyase	Methionine gamma-lyase	2e-06	PF00155	Aminotran_1_2	Aminotransferase class I and II	9.9e-06	PF01041	DegT_DnrJ_EryC1	DegT/DnrJ/EryC1/StrS aminotransferase family	0.00039
WP_144882389.1	Microbacterium paraoxydans	NZ_VEHI01000003.1	WP_025104234.1	265169	265799	+	PF01569	PAP2	PAP2 superfamily	9.2e-17	PF14378	PAP2_3	PAP2 superfamily	7e-08
WP_144882389.1	Microbacterium paraoxydans	NZ_VEHI01000003.1	WP_186326389.1	265817	266420	+	PF00583	Acetyltransf_1	Acetyltransferase (GNAT) family	1e-09	TIGR01575	TIGR01575	rimI: ribosomal-protein-alanine acetyltransferase	1.7e-08	PF13302	Acetyltransf_3	Acetyltransferase (GNAT) domain	2e-06	PF13508	Acetyltransf_7	Acetyltransferase (GNAT) domain	3.3e-05	TIGR03448	TIGR03448	mycothiol_MshD: mycothiol synthase	5e-05	PF08445	FR47	FR47-like protein	7.5e-05	PF13673	Acetyltransf_10	Acetyltransferase (GNAT) domain	0.00013
WP_144882389.1	Microbacterium paraoxydans	NZ_VEHI01000003.1	WP_144882388.1	266725	267793	+	Actino_DapB_RRE	Actino_DapB_RRE	-	3.5e-28
WP_144882389.1	Microbacterium paraoxydans	NZ_VEHI01000003.1	WP_144882389.1	267789	269049	+	PF00202	Aminotran_3	Aminotransferase class-III	3.3e-63	TIGR00508	TIGR00508	bioA: adenosylmethionine-8-amino-7-oxononanoate transaminase	8.9e-63	TIGR00707	TIGR00707	argD: transaminase, acetylornithine/succinylornithine family	4.9e-49	TIGR03246	TIGR03246	arg_catab_astC: succinylornithine transaminase family	1.8e-37	TIGR01885	TIGR01885	Orn_aminotrans: ornithine--oxo-acid transaminase	1.7e-34	TIGR00700	TIGR00700	GABAtrnsam: 4-aminobutyrate transaminase	1.2e-32	PF00155	Aminotran_1_2	Aminotransferase class I and II	8e-05
WP_144882389.1	Microbacterium paraoxydans	NZ_VEHI01000003.1	WP_144882390.1	269045	270218	+	PF00465	Fe-ADH	Iron-containing alcohol dehydrogenase	1e-20	TIGR03405	TIGR03405	Phn_Fe-ADH: phosphonate metabolism-associated iron-containing alcohol dehydrogenase	1e-07	PF13685	Fe-ADH_2	Iron-containing alcohol dehydrogenase	0.00076
WP_144882389.1	Microbacterium paraoxydans	NZ_VEHI01000003.1	WP_186326390.1	270725	271538	+	PF13649	Methyltransf_25	Methyltransferase domain	3.9e-15	PF08241	Methyltransf_11	Methyltransferase domain	7.7e-12	TIGR02021	TIGR02021	BchM-ChlM: magnesium protoporphyrin O-methyltransferase	4.8e-08	TIGR02072	TIGR02072	BioC: malonyl-acyl carrier protein O-methyltransferase BioC	3.8e-07	TIGR01934	TIGR01934	MenG_MenH_UbiE: ubiquinone/menaquinone biosynthesis methyltransferase	6.1e-06	PF08242	Methyltransf_12	Methyltransferase domain	7.9e-06	TIGR00477	TIGR00477	tehB: tellurite resistance protein TehB	5.1e-05	PF13489	Methyltransf_23	Methyltransferase domain	6.3e-05	PF13847	Methyltransf_31	Methyltransferase domain	7.5e-05	TIGR01983	TIGR01983	UbiG: 3-demethylubiquinone-9 3-O-methyltransferase	0.0001
WP_144882389.1	Microbacterium paraoxydans	NZ_VEHI01000003.1	WP_144882391.1	271534	273220	+	Actino_DapP_RRE	Actino_DapP_RRE	-	3.6e-33
WP_144882389.1	Microbacterium paraoxydans	NZ_VEHI01000003.1	WP_144882392.1	273216	273939	+	TIGR03740	TIGR03740	galliderm_ABC: lantibiotic protection ABC transporter, ATP-binding subunit	1.5e-56	TIGR01188	TIGR01188	drrA: daunorubicin resistance ABC transporter, ATP-binding protein	9.9e-47	TIGR03522	TIGR03522	GldA_ABC_ATP: gliding motility-associated ABC transporter ATP-binding subunit GldA	1e-40	TIGR01288	TIGR01288	nodI: nodulation ABC transporter NodI	2.5e-35	TIGR03864	TIGR03864	PQQ_ABC_ATP: ABC transporter, ATP-binding subunit, PQQ-dependent alcohol dehydrogenase system	4.2e-34	PF00005	ABC_tran	ABC transporter	5e-27	PF13304	AAA_21	AAA domain, putative AbiEii toxin, Type IV TA system	3.4e-15	PF13401	AAA_22	AAA domain	0.0005
WP_144882389.1	Microbacterium paraoxydans	NZ_VEHI01000003.1	WP_144882393.1	273935	274664	+
WP_144882389.1	Microbacterium paraoxydans	NZ_VEHI01000003.1	WP_144882394.1	274660	275392	+
WP_144882389.1	Microbacterium paraoxydans	NZ_VEHI01000003.1	WP_060922556.1	275421	276330	+	PF17773	UPF0176_N	UPF0176 acylphosphatase like domain	4.1e-19	PF12368	Rhodanese_C	Rhodanase C-terminal	3.4e-11	PF00581	Rhodanese	Rhodanese-like domain	0.00027
WP_144882389.1	Microbacterium paraoxydans	NZ_VEHI01000003.1	WP_144882395.1	278616	276348	-	PF01841	Transglut_core	Transglutaminase-like superfamily	4.4e-24
WP_144882389.1	Microbacterium paraoxydans	NZ_VEHI01000003.1	WP_144882396.1	279793	278602	-	PF01882	DUF58	Protein of unknown function DUF58	3.3e-19
WP_144882389.1	Microbacterium paraoxydans	NZ_VEHI01000003.1	WP_060922553.1	280793	279803	-	PF07726	AAA_3	ATPase family associated with various cellular activities (AAA)	5.3e-63	PF17863	AAA_lid_2	AAA lid domain	2.1e-20	TIGR02031	TIGR02031	BchD-ChlD: magnesium chelatase ATPase subunit D	3.2e-15	PF07728	AAA_5	AAA domain (dynein-related subfamily)	3e-13	TIGR02442	TIGR02442	Cob-chelat-sub: cobaltochelatase subunit	1.7e-11	TIGR02640	TIGR02640	gas_vesic_GvpN: gas vesicle protein GvpN	1.5e-08	PF00004	AAA	ATPase family associated with various cellular activities (AAA)	2.2e-06	PF01078	Mg_chelatase	Magnesium chelatase, subunit ChlI	3e-06	TIGR00635	TIGR00635	ruvB: Holliday junction DNA helicase RuvB	1e-05	TIGR02030	TIGR02030	BchI-ChlI: magnesium chelatase ATPase subunit I	6.9e-05
WP_144882389.1	Microbacterium paraoxydans	NZ_VEHI01000003.1	WP_144882397.1	281054	281522	+
WP_144882389.1	Microbacterium paraoxydans	NZ_VEHI01000003.1	WP_060922551.1	281730	282339	+	PF01694	Rhomboid	Rhomboid family	7.6e-23	TIGR03902	TIGR03902	rhom_GG_sort: rhombosortase	2.4e-10
WP_144882389.1	Microbacterium paraoxydans	NZ_VEHI01000003.1	WP_144882398.1	282335	283034	+
WP_144882389.1	Microbacterium paraoxydans	NZ_VEHI01000003.1	WP_144882399.1	283096	285226	+	PF01515	PTA_PTB	Phosphate acetyl/butaryl transferase	3.7e-127	TIGR00651	TIGR00651	pta: phosphate acetyltransferase	3.1e-122	PF07085	DRTGG	DRTGG domain	9.8e-22	PF13500	AAA_26	AAA domain	7e-21	TIGR02706	TIGR02706	P_butyryltrans: phosphate butyryltransferase	1.8e-18	TIGR02709	TIGR02709	branched_ptb: branched-chain phosphotransacylase	3.5e-08
WP_144882389.1	Microbacterium paraoxydans	NZ_VEHI01000003.1	WP_144882400.1	285222	286443	+	PF00871	Acetate_kinase	Acetokinase family	1.9e-133	TIGR00016	TIGR00016	ackA: acetate kinase	6e-129	TIGR02707	TIGR02707	butyr_kinase: butyrate kinase	3.7e-19
WP_145319715.1	Rhizobium sp. ERR 942	NZ_VIUA01000002.1	WP_145319672.1	1041029	1041746	+	TIGR03410	TIGR03410	urea_trans_UrtE: urea ABC transporter, ATP-binding protein UrtE	1.3e-50	TIGR04406	TIGR04406	LPS_export_lptB: LPS export ABC transporter ATP-binding protein	2.6e-33	TIGR03864	TIGR03864	PQQ_ABC_ATP: ABC transporter, ATP-binding subunit, PQQ-dependent alcohol dehydrogenase system	5.9e-27	TIGR01188	TIGR01188	drrA: daunorubicin resistance ABC transporter, ATP-binding protein	4e-25	TIGR02857	TIGR02857	CydD: thiol reductant ABC exporter, CydD subunit	4.3e-25	PF00005	ABC_tran	ABC transporter	8.7e-22	PF13304	AAA_21	AAA domain, putative AbiEii toxin, Type IV TA system	6.7e-10	PF02463	SMC_N	RecF/RecN/SMC N terminal domain	4.4e-06
WP_145319715.1	Rhizobium sp. ERR 942	NZ_VIUA01000002.1	WP_145319675.1	1041761	1042478	+	PF13561	adh_short_C2	Enoyl-(Acyl carrier protein) reductase	9.9e-56	TIGR01832	TIGR01832	kduD: 2-deoxy-D-gluconate 3-dehydrogenase	3.1e-53	TIGR01830	TIGR01830	3oxo_ACP_reduc: 3-oxoacyl-[acyl-carrier-protein] reductase	2e-49	TIGR01963	TIGR01963	PHB_DH: 3-hydroxybutyrate dehydrogenase	3.3e-40	PF00106	adh_short	short chain dehydrogenase	4.5e-39	TIGR01829	TIGR01829	AcAcCoA_reduct: acetoacetyl-CoA reductase	2e-38	TIGR03971	TIGR03971	SDR_subfam_1: SDR family mycofactocin-dependent oxidoreductase	4.3e-36	PF01370	Epimerase	NAD dependent epimerase/dehydratase family	1e-06	PF08659	KR	KR domain	0.00014
WP_145319715.1	Rhizobium sp. ERR 942	NZ_VIUA01000002.1	WP_145319678.1	1042489	1043434	+	PF14525	AraC_binding_2	AraC-binding-like domain	7.9e-24	PF12833	HTH_18	Helix-turn-helix domain	2.4e-20	PF00165	HTH_AraC	Bacterial regulatory helix-turn-helix proteins, AraC family	3.3e-15	TIGR04094	TIGR04094	adjacent_YSIRK: YSIRK-targeted surface antigen transcriptional regulator	3.8e-09	TIGR02297	TIGR02297	HpaA: 4-hydroxyphenylacetate catabolism regulatory protein HpaA	5.2e-07
WP_145319715.1	Rhizobium sp. ERR 942	NZ_VIUA01000002.1	WP_113329290.1	1043864	1043474	-	PF12680	SnoaL_2	SnoaL-like domain	7.8e-18	PF07366	SnoaL	SnoaL-like polyketide cyclase	4.8e-07	TIGR02096	TIGR02096	TIGR02096: conserved hypothetical protein	8.3e-06	PF14534	DUF4440	Domain of unknown function (DUF4440)	0.00014
WP_145319715.1	Rhizobium sp. ERR 942	NZ_VIUA01000002.1	WP_145319681.1	1044651	1043871	-	PF17409	MoaF_C	MoaF C-terminal domain	6.7e-38	PF10703	MoaF	MoaF N-terminal domain	3e-26
WP_145319715.1	Rhizobium sp. ERR 942	NZ_VIUA01000002.1	WP_145319685.1	1045456	1044667	-	PF13561	adh_short_C2	Enoyl-(Acyl carrier protein) reductase	2.3e-56	TIGR01830	TIGR01830	3oxo_ACP_reduc: 3-oxoacyl-[acyl-carrier-protein] reductase	3.3e-53	TIGR01963	TIGR01963	PHB_DH: 3-hydroxybutyrate dehydrogenase	1.3e-49	PF00106	adh_short	short chain dehydrogenase	2.9e-48	TIGR03971	TIGR03971	SDR_subfam_1: SDR family mycofactocin-dependent oxidoreductase	1.2e-46	TIGR03206	TIGR03206	benzo_BadH: 2-hydroxycyclohexanecarboxyl-CoA dehydrogenase	3.1e-42	TIGR02415	TIGR02415	23BDH: acetoin reductases	1.9e-39	PF08659	KR	KR domain	6.9e-09	PF13460	NAD_binding_10	NAD(P)H-binding	7.5e-05	PF01370	Epimerase	NAD dependent epimerase/dehydratase family	0.00052
WP_145319715.1	Rhizobium sp. ERR 942	NZ_VIUA01000002.1	WP_145319688.1	1046427	1045620	-	TIGR02311	TIGR02311	HpaI: 2,4-dihydroxyhept-2-ene-1,7-dioic acid aldolase	3e-121	TIGR03239	TIGR03239	GarL: 2-dehydro-3-deoxyglucarate aldolase	6.5e-91	PF03328	HpcH_HpaI	HpcH/HpaI aldolase/citrate lyase family	1.7e-59
WP_145319715.1	Rhizobium sp. ERR 942	NZ_VIUA01000002.1	WP_145319691.1	1047242	1046438	-	TIGR02312	TIGR02312	HpaH: 2-oxo-hepta-3-ene-1,7-dioic acid hydratase	1.1e-134	TIGR03218	TIGR03218	catechol_dmpH: 4-oxalocrotonate decarboxylase	1.5e-61	TIGR03220	TIGR03220	catechol_dmpE: 2-oxopent-4-enoate hydratase	8.8e-61	PF01557	FAA_hydrolase	Fumarylacetoacetate (FAA) hydrolase family	0.00028
WP_145319715.1	Rhizobium sp. ERR 942	NZ_VIUA01000002.1	WP_145319694.1	1048114	1047241	-	PF01557	FAA_hydrolase	Fumarylacetoacetate (FAA) hydrolase family	2.9e-57	TIGR02303	TIGR02303	HpaG-C-term: 4-hydroxyphenylacetate degradation bifunctional isomerase/decarboxylase, C-terminal subunit	1e-48	TIGR02305	TIGR02305	HpaG-N-term: 4-hydroxyphenylacetate degradation bifunctional isomerase/decarboxylase, N-terminal subunit	5.7e-26
WP_145319715.1	Rhizobium sp. ERR 942	NZ_VIUA01000002.1	WP_145319697.1	1049592	1048137	-	TIGR01780	TIGR01780	SSADH: succinate-semialdehyde dehydrogenase	5.8e-219	PF00171	Aldedh	Aldehyde dehydrogenase family	1.6e-166	TIGR01804	TIGR01804	BADH: betaine-aldehyde dehydrogenase	3.7e-129	TIGR02299	TIGR02299	HpaE: 5-carboxymethyl-2-hydroxymuconate semialdehyde dehydrogenase	1.3e-116	TIGR03374	TIGR03374	ABALDH: 1-pyrroline dehydrogenase	2.7e-106	TIGR03216	TIGR03216	OH_muco_semi_DH: 2-hydroxymuconic semialdehyde dehydrogenase	1e-99
WP_145319715.1	Rhizobium sp. ERR 942	NZ_VIUA01000002.1	WP_145319700.1	1050642	1049661	-	TIGR02295	TIGR02295	HpaD: 3,4-dihydroxyphenylacetate 2,3-dioxygenase	3.7e-126	TIGR03211	TIGR03211	catechol_2_3: catechol 2,3 dioxygenase	5e-61	PF00903	Glyoxalase	Glyoxalase/Bleomycin resistance protein/Dioxygenase superfamily	4.9e-28	TIGR03213	TIGR03213	23dbph12diox: 2,3-dihydroxybiphenyl 1,2-dioxygenase	1.4e-15	PF13669	Glyoxalase_4	Glyoxalase/Bleomycin resistance protein/Dioxygenase superfamily	2.3e-07	TIGR03081	TIGR03081	metmalonyl_epim: methylmalonyl-CoA epimerase	3.5e-05	TIGR00068	TIGR00068	glyox_I: lactoylglutathione lyase	8.7e-05	PF12681	Glyoxalase_2	Glyoxalase-like domain	0.00011
WP_145319715.1	Rhizobium sp. ERR 942	NZ_VIUA01000002.1	WP_145319703.1	1052291	1050773	-	TIGR02299	TIGR02299	HpaE: 5-carboxymethyl-2-hydroxymuconate semialdehyde dehydrogenase	4.1e-236	PF00171	Aldedh	Aldehyde dehydrogenase family	3.1e-169	TIGR03216	TIGR03216	OH_muco_semi_DH: 2-hydroxymuconic semialdehyde dehydrogenase	1.3e-142	TIGR01804	TIGR01804	BADH: betaine-aldehyde dehydrogenase	2e-140	TIGR01780	TIGR01780	SSADH: succinate-semialdehyde dehydrogenase	1.5e-112	TIGR04284	TIGR04284	aldehy_Rv0768: aldehyde dehydrogenase, Rv0768 family	5.3e-100
WP_145319715.1	Rhizobium sp. ERR 942	NZ_VIUA01000002.1	WP_145319706.1	1052719	1052332	-	PF02962	CHMI	5-carboxymethyl-2-hydroxymuconate isomerase	3.8e-48
WP_145319715.1	Rhizobium sp. ERR 942	NZ_VIUA01000002.1	WP_145319709.1	1053793	1052773	-	PF01636	APH	Phosphotransferase enzyme family	1.7e-24	TIGR00938	TIGR00938	thrB_alt: homoserine kinase	1.9e-10	PF01633	Choline_kinase	Choline/ethanolamine kinase	1.9e-07	TIGR02906	TIGR02906	spore_CotS: spore coat protein, CotS family	3.1e-05
WP_145319715.1	Rhizobium sp. ERR 942	NZ_VIUA01000002.1	WP_145319712.1	1055083	1053799	-	PF00202	Aminotran_3	Aminotransferase class-III	2.1e-79	TIGR00700	TIGR00700	GABAtrnsam: 4-aminobutyrate transaminase	5.5e-68	TIGR00707	TIGR00707	argD: transaminase, acetylornithine/succinylornithine family	1.2e-61	TIGR01885	TIGR01885	Orn_aminotrans: ornithine--oxo-acid transaminase	1.5e-58	TIGR00508	TIGR00508	bioA: adenosylmethionine-8-amino-7-oxononanoate transaminase	1.6e-49	TIGR00709	TIGR00709	dat: 2,4-diaminobutyrate 4-transaminase	1.4e-48
WP_145319715.1	Rhizobium sp. ERR 942	NZ_VIUA01000002.1	WP_145319715.1	1056441	1055085	-	PF00202	Aminotran_3	Aminotransferase class-III	1.4e-102	TIGR00508	TIGR00508	bioA: adenosylmethionine-8-amino-7-oxononanoate transaminase	5.3e-100	TIGR00707	TIGR00707	argD: transaminase, acetylornithine/succinylornithine family	5.4e-75	TIGR00700	TIGR00700	GABAtrnsam: 4-aminobutyrate transaminase	1.7e-62	TIGR03246	TIGR03246	arg_catab_astC: succinylornithine transaminase family	4.1e-62	TIGR03372	TIGR03372	putres_am_tran: putrescine aminotransferase	3.7e-60
WP_145319715.1	Rhizobium sp. ERR 942	NZ_VIUA01000002.1	WP_145319718.1	1057109	1056458	-	TIGR02247	TIGR02247	HAD-1A3-hyp: epoxide hydrolase N-terminal domain-like phosphatase	3.2e-20	TIGR01509	TIGR01509	HAD-SF-IA-v3: HAD hydrolase, family IA, variant 3	3.7e-13	PF13419	HAD_2	Haloacid dehalogenase-like hydrolase	5.6e-13	TIGR01993	TIGR01993	Pyr-5-nucltdase: pyrimidine 5'-nucleotidase	1.7e-10	PF00702	Hydrolase	haloacid dehalogenase-like hydrolase	9e-10	TIGR02253	TIGR02253	CTE7: HAD hydrolase, TIGR02253 family	1.2e-08	TIGR01428	TIGR01428	HAD_type_II: haloacid dehalogenase, type II	4.1e-08
WP_145319715.1	Rhizobium sp. ERR 942	NZ_VIUA01000002.1	WP_145319721.1	1058359	1057105	-	PF06792	UPF0261	Uncharacterised protein family (UPF0261)	7.7e-117
WP_145319715.1	Rhizobium sp. ERR 942	NZ_VIUA01000002.1	WP_145319725.1	1059144	1058358	-	TIGR02431	TIGR02431	pcaR_pcaU: beta-ketoadipate pathway transcriptional regulators, PcaR/PcaU/PobR family	9.4e-40	PF01614	IclR	Bacterial transcriptional regulator	6.3e-25	PF09339	HTH_IclR	IclR helix-turn-helix domain	1.2e-15	PF12802	MarR_2	MarR family	2.1e-05	TIGR01884	TIGR01884	cas_HTH: CRISPR locus-related DNA-binding protein	8.3e-05	TIGR03119	TIGR03119	one_C_fhcD: formylmethanofuran--tetrahydromethanopterin N-formyltransferase	0.00018	PF01047	MarR	MarR family	0.00029
WP_145319715.1	Rhizobium sp. ERR 942	NZ_VIUA01000002.1	WP_145319728.1	1059461	1060916	+	PF13520	AA_permease_2	Amino acid permease	1.2e-33	TIGR00909	TIGR00909	2A0306: amino acid transporter	8e-28	PF00324	AA_permease	Amino acid permease	4.2e-16	TIGR00911	TIGR00911	2A0308: L-type amino acid transporter	2.5e-14	TIGR00906	TIGR00906	2A0303: cationic amino acid transport permease	1.6e-08	TIGR00913	TIGR00913	2A0310: amino acid permease (yeast)	1.3e-07
WP_145319715.1	Rhizobium sp. ERR 942	NZ_VIUA01000002.1	WP_145319731.1	1060968	1062447	+	PF00171	Aldedh	Aldehyde dehydrogenase family	3.7e-161	TIGR01804	TIGR01804	BADH: betaine-aldehyde dehydrogenase	5.5e-140	TIGR02299	TIGR02299	HpaE: 5-carboxymethyl-2-hydroxymuconate semialdehyde dehydrogenase	4.6e-134	TIGR03216	TIGR03216	OH_muco_semi_DH: 2-hydroxymuconic semialdehyde dehydrogenase	2.8e-112	TIGR01780	TIGR01780	SSADH: succinate-semialdehyde dehydrogenase	6.4e-106	TIGR03374	TIGR03374	ABALDH: 1-pyrroline dehydrogenase	1.1e-104
WP_145319715.1	Rhizobium sp. ERR 942	NZ_VIUA01000002.1	WP_145319733.1	1063048	1062535	-	TIGR03615	TIGR03615	RutF: pyrimidine utilization flavin reductase protein F	1.2e-57	TIGR02296	TIGR02296	HpaC: 4-hydroxyphenylacetate 3-monooxygenase, reductase component	8.7e-48	PF01613	Flavin_Reduct	Flavin reductase like domain	1.5e-31
WP_145319715.1	Rhizobium sp. ERR 942	NZ_VIUA01000002.1	WP_145319736.1	1064621	1063058	-	TIGR02310	TIGR02310	HpaB-2: 4-hydroxyphenylacetate 3-monooxygenase, oxygenase component	2.1e-227	PF11794	HpaB_N	4-hydroxyphenylacetate 3-hydroxylase N terminal	2.3e-92	TIGR02309	TIGR02309	HpaB-1: 4-hydroxyphenylacetate 3-monooxygenase, oxygenase component	1.7e-82	PF03241	HpaB	4-hydroxyphenylacetate 3-hydroxylase C terminal	6.4e-65
WP_145319715.1	Rhizobium sp. ERR 942	NZ_VIUA01000002.1	WP_145319739.1	1064716	1065610	+	TIGR02297	TIGR02297	HpaA: 4-hydroxyphenylacetate catabolism regulatory protein HpaA	1e-35	PF12833	HTH_18	Helix-turn-helix domain	1.6e-18	PF00165	HTH_AraC	Bacterial regulatory helix-turn-helix proteins, AraC family	5.5e-10	TIGR04094	TIGR04094	adjacent_YSIRK: YSIRK-targeted surface antigen transcriptional regulator	1.2e-07	PF02311	AraC_binding	AraC-like ligand binding domain	0.00015
WP_145319715.1	Rhizobium sp. ERR 942	NZ_VIUA01000002.1	WP_145319742.1	1066476	1065648	-	PF12833	HTH_18	Helix-turn-helix domain	4.1e-19	PF02311	AraC_binding	AraC-like ligand binding domain	2.9e-13	PF00165	HTH_AraC	Bacterial regulatory helix-turn-helix proteins, AraC family	1.8e-12	TIGR02297	TIGR02297	HpaA: 4-hydroxyphenylacetate catabolism regulatory protein HpaA	1.2e-11	TIGR04094	TIGR04094	adjacent_YSIRK: YSIRK-targeted surface antigen transcriptional regulator	3.3e-08
WP_145319715.1	Rhizobium sp. ERR 942	NZ_VIUA01000002.1	WP_145319746.1	1066573	1067503	+	PF05721	PhyH	Phytanoyl-CoA dioxygenase (PhyH)	1.1e-14
WP_145319715.1	Rhizobium sp. ERR 942	NZ_VIUA01000002.1	WP_145319749.1	1068338	1067543	-	PF03407	Nucleotid_trans	Nucleotide-diphospho-sugar transferase	6.8e-07
WP_145319715.1	Rhizobium sp. ERR 942	NZ_VIUA01000002.1	WP_173002466.1	1068483	1068651	+
WP_145319715.1	Rhizobium sp. ERR 942	NZ_VIUA01000002.1	WP_145319752.1	1068955	1070059	+	TIGR04021	TIGR04021	LLM_DMSO2_sfnG: dimethyl sulfone monooxygenase SfnG	6.6e-185	PF00296	Bac_luciferase	Luciferase-like monooxygenase	5.4e-73	TIGR03565	TIGR03565	alk_sulf_monoox: alkanesulfonate monooxygenase, FMNH(2)-dependent	1.3e-48	TIGR03612	TIGR03612	RutA: pyrimidine utilization protein A	9.1e-41	TIGR03860	TIGR03860	FMN_nitrolo: FMN-dependent oxidoreductase, nitrilotriacetate monooxygenase family	1.9e-36	TIGR03619	TIGR03619	F420_Rv2161c: probable F420-dependent oxidoreductase, Rv2161c family	9.4e-32
WP_145319715.1	Rhizobium sp. ERR 942	NZ_VIUA01000002.1	WP_113329267.1	1070327	1070552	+
WP_145319715.1	Rhizobium sp. ERR 942	NZ_VIUA01000002.1	WP_113420920.1	1071104	1070624	-	PF16242	Pyrid_ox_like	Pyridoxamine 5'-phosphate oxidase like	7.1e-45	PF01243	Putative_PNPOx	Pyridoxamine 5'-phosphate oxidase	2.1e-10	TIGR03618	TIGR03618	Rv1155_F420: PPOX class probable F420-dependent enzyme	4.4e-09
WP_145634713.1	Rhizobium sp. ERR1071	NZ_VITM01000006.1	WP_113350915.1	17593	18073	+	PF16242	Pyrid_ox_like	Pyridoxamine 5'-phosphate oxidase like	1.5e-44	PF01243	Putative_PNPOx	Pyridoxamine 5'-phosphate oxidase	3.3e-10	TIGR03618	TIGR03618	Rv1155_F420: PPOX class probable F420-dependent enzyme	2.8e-09
WP_145634713.1	Rhizobium sp. ERR1071	NZ_VITM01000006.1	WP_113329267.1	18370	18145	-
WP_145634713.1	Rhizobium sp. ERR1071	NZ_VITM01000006.1	WP_113350914.1	19743	18639	-	TIGR04021	TIGR04021	LLM_DMSO2_sfnG: dimethyl sulfone monooxygenase SfnG	6.5e-185	PF00296	Bac_luciferase	Luciferase-like monooxygenase	5.2e-73	TIGR03565	TIGR03565	alk_sulf_monoox: alkanesulfonate monooxygenase, FMNH(2)-dependent	1.3e-48	TIGR03612	TIGR03612	RutA: pyrimidine utilization protein A	1.1e-40	TIGR03860	TIGR03860	FMN_nitrolo: FMN-dependent oxidoreductase, nitrilotriacetate monooxygenase family	3.1e-36	TIGR03619	TIGR03619	F420_Rv2161c: probable F420-dependent oxidoreductase, Rv2161c family	9.5e-32
WP_145634713.1	Rhizobium sp. ERR1071	NZ_VITM01000006.1	WP_173002466.1	20215	20047	-
WP_145634713.1	Rhizobium sp. ERR1071	NZ_VITM01000006.1	WP_113350913.1	20360	21155	+	PF03407	Nucleotid_trans	Nucleotide-diphospho-sugar transferase	1e-06
WP_145634713.1	Rhizobium sp. ERR1071	NZ_VITM01000006.1	WP_113350912.1	22125	21195	-	PF05721	PhyH	Phytanoyl-CoA dioxygenase (PhyH)	8e-15
WP_145634713.1	Rhizobium sp. ERR1071	NZ_VITM01000006.1	WP_113389520.1	22222	23050	+	PF12833	HTH_18	Helix-turn-helix domain	4.1e-19	PF02311	AraC_binding	AraC-like ligand binding domain	4.3e-16	PF00165	HTH_AraC	Bacterial regulatory helix-turn-helix proteins, AraC family	2e-13	TIGR02297	TIGR02297	HpaA: 4-hydroxyphenylacetate catabolism regulatory protein HpaA	4.5e-12	TIGR04094	TIGR04094	adjacent_YSIRK: YSIRK-targeted surface antigen transcriptional regulator	6.3e-09
WP_145634713.1	Rhizobium sp. ERR1071	NZ_VITM01000006.1	WP_113329272.1	23982	23088	-	TIGR02297	TIGR02297	HpaA: 4-hydroxyphenylacetate catabolism regulatory protein HpaA	2.5e-35	PF12833	HTH_18	Helix-turn-helix domain	1.6e-18	PF00165	HTH_AraC	Bacterial regulatory helix-turn-helix proteins, AraC family	2.6e-09	TIGR04094	TIGR04094	adjacent_YSIRK: YSIRK-targeted surface antigen transcriptional regulator	1.2e-07	PF02311	AraC_binding	AraC-like ligand binding domain	6.9e-05
WP_145634713.1	Rhizobium sp. ERR1071	NZ_VITM01000006.1	WP_113329273.1	24077	25640	+	TIGR02310	TIGR02310	HpaB-2: 4-hydroxyphenylacetate 3-monooxygenase, oxygenase component	1.8e-227	PF11794	HpaB_N	4-hydroxyphenylacetate 3-hydroxylase N terminal	1.3e-92	TIGR02309	TIGR02309	HpaB-1: 4-hydroxyphenylacetate 3-monooxygenase, oxygenase component	1.7e-82	PF03241	HpaB	4-hydroxyphenylacetate 3-hydroxylase C terminal	6.4e-65
WP_145634713.1	Rhizobium sp. ERR1071	NZ_VITM01000006.1	WP_015342805.1	25650	26163	+	TIGR03615	TIGR03615	RutF: pyrimidine utilization flavin reductase protein F	1.3e-57	TIGR02296	TIGR02296	HpaC: 4-hydroxyphenylacetate 3-monooxygenase, reductase component	9.9e-48	PF01613	Flavin_Reduct	Flavin reductase like domain	9.7e-32
WP_145634713.1	Rhizobium sp. ERR1071	NZ_VITM01000006.1	WP_113350910.1	27729	26250	-	PF00171	Aldedh	Aldehyde dehydrogenase family	3.5e-161	TIGR01804	TIGR01804	BADH: betaine-aldehyde dehydrogenase	2.2e-139	TIGR02299	TIGR02299	HpaE: 5-carboxymethyl-2-hydroxymuconate semialdehyde dehydrogenase	9.3e-134	TIGR03216	TIGR03216	OH_muco_semi_DH: 2-hydroxymuconic semialdehyde dehydrogenase	3.4e-112	TIGR01780	TIGR01780	SSADH: succinate-semialdehyde dehydrogenase	4e-105	TIGR03374	TIGR03374	ABALDH: 1-pyrroline dehydrogenase	6.9e-105
WP_145634713.1	Rhizobium sp. ERR1071	NZ_VITM01000006.1	WP_113350909.1	29236	27781	-	PF13520	AA_permease_2	Amino acid permease	4.5e-34	TIGR00909	TIGR00909	2A0306: amino acid transporter	1.3e-27	PF00324	AA_permease	Amino acid permease	5.5e-16	TIGR00911	TIGR00911	2A0308: L-type amino acid transporter	5.7e-14	TIGR00906	TIGR00906	2A0303: cationic amino acid transport permease	2.4e-09	TIGR00913	TIGR00913	2A0310: amino acid permease (yeast)	3.9e-08
WP_145634713.1	Rhizobium sp. ERR1071	NZ_VITM01000006.1	WP_113350908.1	29553	30339	+	TIGR02431	TIGR02431	pcaR_pcaU: beta-ketoadipate pathway transcriptional regulators, PcaR/PcaU/PobR family	1e-38	PF01614	IclR	Bacterial transcriptional regulator	2.2e-24	PF09339	HTH_IclR	IclR helix-turn-helix domain	3e-15	PF12802	MarR_2	MarR family	0.00018	TIGR01884	TIGR01884	cas_HTH: CRISPR locus-related DNA-binding protein	0.00021
WP_145634713.1	Rhizobium sp. ERR1071	NZ_VITM01000006.1	WP_113350907.1	30338	31592	+	PF06792	UPF0261	Uncharacterised protein family (UPF0261)	1.1e-117
WP_145634713.1	Rhizobium sp. ERR1071	NZ_VITM01000006.1	WP_113350906.1	31588	32239	+	TIGR02247	TIGR02247	HAD-1A3-hyp: epoxide hydrolase N-terminal domain-like phosphatase	1.2e-20	PF13419	HAD_2	Haloacid dehalogenase-like hydrolase	2.6e-13	TIGR01509	TIGR01509	HAD-SF-IA-v3: HAD hydrolase, family IA, variant 3	7.2e-13	TIGR01993	TIGR01993	Pyr-5-nucltdase: pyrimidine 5'-nucleotidase	1.4e-10	PF00702	Hydrolase	haloacid dehalogenase-like hydrolase	5.7e-10	TIGR02253	TIGR02253	CTE7: HAD hydrolase, TIGR02253 family	8.5e-09	TIGR01428	TIGR01428	HAD_type_II: haloacid dehalogenase, type II	1.3e-08
WP_145634713.1	Rhizobium sp. ERR1071	NZ_VITM01000006.1	WP_145634713.1	32256	33612	+	PF00202	Aminotran_3	Aminotransferase class-III	2.2e-102	TIGR00508	TIGR00508	bioA: adenosylmethionine-8-amino-7-oxononanoate transaminase	2.3e-99	TIGR00707	TIGR00707	argD: transaminase, acetylornithine/succinylornithine family	8.7e-75	TIGR00700	TIGR00700	GABAtrnsam: 4-aminobutyrate transaminase	6.6e-62	TIGR03246	TIGR03246	arg_catab_astC: succinylornithine transaminase family	2e-61	TIGR01885	TIGR01885	Orn_aminotrans: ornithine--oxo-acid transaminase	2.9e-59
WP_145634713.1	Rhizobium sp. ERR1071	NZ_VITM01000006.1	WP_145634715.1	33614	34898	+	PF00202	Aminotran_3	Aminotransferase class-III	2.9e-79	TIGR00700	TIGR00700	GABAtrnsam: 4-aminobutyrate transaminase	2.5e-67	TIGR00707	TIGR00707	argD: transaminase, acetylornithine/succinylornithine family	6e-61	TIGR01885	TIGR01885	Orn_aminotrans: ornithine--oxo-acid transaminase	7.9e-58	TIGR00508	TIGR00508	bioA: adenosylmethionine-8-amino-7-oxononanoate transaminase	2e-50	TIGR00709	TIGR00709	dat: 2,4-diaminobutyrate 4-transaminase	1.1e-49	PF00155	Aminotran_1_2	Aminotransferase class I and II	0.00012
WP_145634713.1	Rhizobium sp. ERR1071	NZ_VITM01000006.1	WP_113350903.1	34904	35924	+	PF01636	APH	Phosphotransferase enzyme family	1.6e-24	TIGR00938	TIGR00938	thrB_alt: homoserine kinase	6.3e-10	PF01633	Choline_kinase	Choline/ethanolamine kinase	5.3e-07	TIGR02906	TIGR02906	spore_CotS: spore coat protein, CotS family	6.1e-05
WP_145634713.1	Rhizobium sp. ERR1071	NZ_VITM01000006.1	WP_113329282.1	35978	36365	+	PF02962	CHMI	5-carboxymethyl-2-hydroxymuconate isomerase	1.7e-48
WP_145634713.1	Rhizobium sp. ERR1071	NZ_VITM01000006.1	WP_113350902.1	36406	37924	+	TIGR02299	TIGR02299	HpaE: 5-carboxymethyl-2-hydroxymuconate semialdehyde dehydrogenase	2.6e-235	PF00171	Aldedh	Aldehyde dehydrogenase family	8.5e-169	TIGR03216	TIGR03216	OH_muco_semi_DH: 2-hydroxymuconic semialdehyde dehydrogenase	2.7e-142	TIGR01804	TIGR01804	BADH: betaine-aldehyde dehydrogenase	6.6e-140	TIGR01780	TIGR01780	SSADH: succinate-semialdehyde dehydrogenase	5.3e-112	TIGR04284	TIGR04284	aldehy_Rv0768: aldehyde dehydrogenase, Rv0768 family	1.6e-99
WP_145634713.1	Rhizobium sp. ERR1071	NZ_VITM01000006.1	WP_113350901.1	37963	38944	+	TIGR02295	TIGR02295	HpaD: 3,4-dihydroxyphenylacetate 2,3-dioxygenase	5.1e-126	TIGR03211	TIGR03211	catechol_2_3: catechol 2,3 dioxygenase	1.6e-60	PF00903	Glyoxalase	Glyoxalase/Bleomycin resistance protein/Dioxygenase superfamily	6.8e-28	TIGR03213	TIGR03213	23dbph12diox: 2,3-dihydroxybiphenyl 1,2-dioxygenase	8.9e-16	PF13669	Glyoxalase_4	Glyoxalase/Bleomycin resistance protein/Dioxygenase superfamily	1.2e-07	TIGR03081	TIGR03081	metmalonyl_epim: methylmalonyl-CoA epimerase	5.6e-05	TIGR00068	TIGR00068	glyox_I: lactoylglutathione lyase	0.00015	PF12681	Glyoxalase_2	Glyoxalase-like domain	0.00018
WP_145634713.1	Rhizobium sp. ERR1071	NZ_VITM01000006.1	WP_145634719.1	39013	40468	+	TIGR01780	TIGR01780	SSADH: succinate-semialdehyde dehydrogenase	1.7e-218	PF00171	Aldedh	Aldehyde dehydrogenase family	1.2e-166	TIGR01804	TIGR01804	BADH: betaine-aldehyde dehydrogenase	6.8e-129	TIGR02299	TIGR02299	HpaE: 5-carboxymethyl-2-hydroxymuconate semialdehyde dehydrogenase	1.6e-116	TIGR03374	TIGR03374	ABALDH: 1-pyrroline dehydrogenase	2.3e-106	TIGR03216	TIGR03216	OH_muco_semi_DH: 2-hydroxymuconic semialdehyde dehydrogenase	7.3e-100
WP_145634713.1	Rhizobium sp. ERR1071	NZ_VITM01000006.1	WP_113350899.1	40491	41364	+	PF01557	FAA_hydrolase	Fumarylacetoacetate (FAA) hydrolase family	2.9e-57	TIGR02303	TIGR02303	HpaG-C-term: 4-hydroxyphenylacetate degradation bifunctional isomerase/decarboxylase, C-terminal subunit	8e-49	TIGR02305	TIGR02305	HpaG-N-term: 4-hydroxyphenylacetate degradation bifunctional isomerase/decarboxylase, N-terminal subunit	8.1e-26
WP_145634713.1	Rhizobium sp. ERR1071	NZ_VITM01000006.1	WP_113329287.1	41363	42167	+	TIGR02312	TIGR02312	HpaH: 2-oxo-hepta-3-ene-1,7-dioic acid hydratase	7.3e-135	TIGR03218	TIGR03218	catechol_dmpH: 4-oxalocrotonate decarboxylase	1e-61	TIGR03220	TIGR03220	catechol_dmpE: 2-oxopent-4-enoate hydratase	1.7e-60	PF01557	FAA_hydrolase	Fumarylacetoacetate (FAA) hydrolase family	0.00027
WP_145634713.1	Rhizobium sp. ERR1071	NZ_VITM01000006.1	WP_113350898.1	42178	42985	+	TIGR02311	TIGR02311	HpaI: 2,4-dihydroxyhept-2-ene-1,7-dioic acid aldolase	3.2e-121	TIGR03239	TIGR03239	GarL: 2-dehydro-3-deoxyglucarate aldolase	1e-90	PF03328	HpcH_HpaI	HpcH/HpaI aldolase/citrate lyase family	9.8e-59
WP_145634713.1	Rhizobium sp. ERR1071	NZ_VITM01000006.1	WP_113350897.1	43149	43938	+	PF13561	adh_short_C2	Enoyl-(Acyl carrier protein) reductase	1.9e-55	TIGR01830	TIGR01830	3oxo_ACP_reduc: 3-oxoacyl-[acyl-carrier-protein] reductase	8e-53	TIGR01963	TIGR01963	PHB_DH: 3-hydroxybutyrate dehydrogenase	6.2e-49	PF00106	adh_short	short chain dehydrogenase	1.2e-47	TIGR03971	TIGR03971	SDR_subfam_1: SDR family mycofactocin-dependent oxidoreductase	3.3e-45	TIGR03206	TIGR03206	benzo_BadH: 2-hydroxycyclohexanecarboxyl-CoA dehydrogenase	4.5e-40	TIGR02415	TIGR02415	23BDH: acetoin reductases	3.5e-38	PF08659	KR	KR domain	9.1e-09	PF13460	NAD_binding_10	NAD(P)H-binding	0.00014	PF01370	Epimerase	NAD dependent epimerase/dehydratase family	0.00055
WP_145634713.1	Rhizobium sp. ERR1071	NZ_VITM01000006.1	WP_113350896.1	43954	44734	+	PF17409	MoaF_C	MoaF C-terminal domain	6.1e-38	PF10703	MoaF	MoaF N-terminal domain	4e-27
WP_145634713.1	Rhizobium sp. ERR1071	NZ_VITM01000006.1	WP_113350895.1	44741	45131	+	PF12680	SnoaL_2	SnoaL-like domain	5.3e-17	PF07366	SnoaL	SnoaL-like polyketide cyclase	1.5e-06	TIGR02096	TIGR02096	TIGR02096: conserved hypothetical protein	5.5e-06	PF14534	DUF4440	Domain of unknown function (DUF4440)	0.0006
WP_145634713.1	Rhizobium sp. ERR1071	NZ_VITM01000006.1	WP_113350894.1	46116	45171	-	PF14525	AraC_binding_2	AraC-binding-like domain	1.5e-23	PF12833	HTH_18	Helix-turn-helix domain	1.8e-20	PF00165	HTH_AraC	Bacterial regulatory helix-turn-helix proteins, AraC family	3.3e-15	TIGR04094	TIGR04094	adjacent_YSIRK: YSIRK-targeted surface antigen transcriptional regulator	4e-09	TIGR02297	TIGR02297	HpaA: 4-hydroxyphenylacetate catabolism regulatory protein HpaA	4e-07
WP_145634713.1	Rhizobium sp. ERR1071	NZ_VITM01000006.1	WP_113350893.1	46844	46127	-	PF13561	adh_short_C2	Enoyl-(Acyl carrier protein) reductase	1.4e-55	TIGR01832	TIGR01832	kduD: 2-deoxy-D-gluconate 3-dehydrogenase	5.1e-53	TIGR01830	TIGR01830	3oxo_ACP_reduc: 3-oxoacyl-[acyl-carrier-protein] reductase	3.1e-49	TIGR01963	TIGR01963	PHB_DH: 3-hydroxybutyrate dehydrogenase	4e-40	PF00106	adh_short	short chain dehydrogenase	3.4e-39	TIGR01829	TIGR01829	AcAcCoA_reduct: acetoacetyl-CoA reductase	3.6e-38	TIGR03971	TIGR03971	SDR_subfam_1: SDR family mycofactocin-dependent oxidoreductase	4.6e-36	PF01370	Epimerase	NAD dependent epimerase/dehydratase family	1.8e-06	PF08659	KR	KR domain	6.9e-05
WP_145634713.1	Rhizobium sp. ERR1071	NZ_VITM01000006.1	WP_113350892.1	47576	46859	-	TIGR03410	TIGR03410	urea_trans_UrtE: urea ABC transporter, ATP-binding protein UrtE	8.5e-52	TIGR04406	TIGR04406	LPS_export_lptB: LPS export ABC transporter ATP-binding protein	5e-35	TIGR03864	TIGR03864	PQQ_ABC_ATP: ABC transporter, ATP-binding subunit, PQQ-dependent alcohol dehydrogenase system	7.1e-28	TIGR01188	TIGR01188	drrA: daunorubicin resistance ABC transporter, ATP-binding protein	1.4e-26	TIGR02857	TIGR02857	CydD: thiol reductant ABC exporter, CydD subunit	5e-25	PF00005	ABC_tran	ABC transporter	3.6e-22	PF13304	AAA_21	AAA domain, putative AbiEii toxin, Type IV TA system	3.8e-10	PF02463	SMC_N	RecF/RecN/SMC N terminal domain	5.3e-06
WP_145745804.1	Variovorax beijingensis	NZ_VIVL01000008.1	WP_145745793.1	68584	67579	-	PF10134	RPA	Replication initiator protein A	6.2e-84
WP_145745804.1	Variovorax beijingensis	NZ_VIVL01000008.1	WP_145745990.1	68889	68610	-	PF12728	HTH_17	Helix-turn-helix domain	5.4e-06
WP_145745804.1	Variovorax beijingensis	NZ_VIVL01000008.1	WP_009518861.1	68999	69795	+
WP_145745804.1	Variovorax beijingensis	NZ_VIVL01000008.1	WP_145745794.1	70262	69920	-	PF11171	DUF2958	Protein of unknown function (DUF2958)	2.7e-39
WP_145745804.1	Variovorax beijingensis	NZ_VIVL01000008.1	WP_145745795.1	70405	70723	+	PF13560	HTH_31	Helix-turn-helix domain	1.9e-11	TIGR03070	TIGR03070	couple_hipB: transcriptional regulator, y4mF family	9.5e-11	PF01381	HTH_3	Helix-turn-helix	3e-09	PF12844	HTH_19	Helix-turn-helix domain	1.2e-05	TIGR00270	TIGR00270	TIGR00270: TIGR00270 family protein	0.00077	TIGR02612	TIGR02612	mob_myst_A: mobile mystery protein A	0.00085
WP_145745804.1	Variovorax beijingensis	NZ_VIVL01000008.1	WP_012747206.1	70735	71082	+
WP_145745804.1	Variovorax beijingensis	NZ_VIVL01000008.1	WP_145745991.1	71985	71676	-	PF05284	DUF736	Protein of unknown function (DUF736)	4.4e-35
WP_145745804.1	Variovorax beijingensis	NZ_VIVL01000008.1	WP_145745796.1	72160	72544	+
WP_145745804.1	Variovorax beijingensis	NZ_VIVL01000008.1	WP_145745797.1	74755	72682	-	TIGR03734	TIGR03734	PRTRC_parB: PRTRC system ParB family protein	2.6e-17	TIGR04285	TIGR04285	nucleoid_noc: nucleoid occlusion protein	2.6e-15	TIGR00180	TIGR00180	parB_part: ParB/RepB/Spo0J family partition protein	4e-13	PF02195	ParBc	ParB-like nuclease domain	1.6e-12	PF16326	ABC_tran_CTD	ABC transporter C-terminal domain	7.2e-06
WP_145745804.1	Variovorax beijingensis	NZ_VIVL01000008.1	WP_145745798.1	75667	74833	-	PF06067	DUF932	Domain of unknown function (DUF932)	3.3e-58	TIGR03299	TIGR03299	LGT_TIGR03299: phage/plasmid-like protein TIGR03299	1.9e-05
WP_145745804.1	Variovorax beijingensis	NZ_VIVL01000008.1	WP_145745799.1	76210	77023	+	PF01936	NYN	NYN domain	2.8e-28	TIGR00288	TIGR00288	TIGR00288: TIGR00288 family protein	1.5e-12	PF12872	OST-HTH	OST-HTH/LOTUS domain	5.4e-07
WP_145745804.1	Variovorax beijingensis	NZ_VIVL01000008.1	WP_145745800.1	77239	77068	-	PF04002	RadC	RadC-like JAB domain	8e-07	TIGR00608	TIGR00608	radc: DNA repair protein RadC	1e-06
WP_145745804.1	Variovorax beijingensis	NZ_VIVL01000008.1	WP_145745801.1	79687	77635	-	TIGR01217	TIGR01217	ac_ac_CoA_syn: acetoacetate-CoA ligase	4.9e-218	TIGR02188	TIGR02188	Ac_CoA_lig_AcsA: acetate--CoA ligase	6.2e-77	TIGR02316	TIGR02316	propion_prpE: propionate--CoA ligase	9.6e-57	PF00501	AMP-binding	AMP-binding enzyme	1.2e-41	TIGR03098	TIGR03098	ligase_PEP_1: acyl-CoA ligase (AMP-forming), exosortase A-associated	2.4e-23	TIGR01733	TIGR01733	AA-adenyl-dom: amino acid adenylation domain	6.8e-20	PF16177	ACAS_N	Acetyl-coenzyme A synthetase N-terminus	1.4e-12	PF13193	AMP-binding_C	AMP-binding enzyme C-terminal domain	0.00065
WP_145745804.1	Variovorax beijingensis	NZ_VIVL01000008.1	WP_145745802.1	82002	79683	-	PF13385	Laminin_G_3	Concanavalin A-like lectin/glucanases superfamily	6.7e-17
WP_145745804.1	Variovorax beijingensis	NZ_VIVL01000008.1	WP_186454223.1	82976	81998	-	PF03401	TctC	Tripartite tricarboxylate transporter family receptor	1.1e-63
WP_145745804.1	Variovorax beijingensis	NZ_VIVL01000008.1	WP_145745804.1	84432	83022	-	PF00202	Aminotran_3	Aminotransferase class-III	6e-101	TIGR00508	TIGR00508	bioA: adenosylmethionine-8-amino-7-oxononanoate transaminase	2.2e-83	TIGR00707	TIGR00707	argD: transaminase, acetylornithine/succinylornithine family	9.5e-76	TIGR01885	TIGR01885	Orn_aminotrans: ornithine--oxo-acid transaminase	9.9e-76	TIGR00700	TIGR00700	GABAtrnsam: 4-aminobutyrate transaminase	1.2e-66	TIGR03246	TIGR03246	arg_catab_astC: succinylornithine transaminase family	3e-63	PF01212	Beta_elim_lyase	Beta-eliminating lyase	0.00017
WP_145745804.1	Variovorax beijingensis	NZ_VIVL01000008.1	WP_145745805.1	84503	85421	+	PF03466	LysR_substrate	LysR substrate binding domain	1.8e-38	TIGR03418	TIGR03418	chol_sulf_TF: putative choline sulfate-utilization transcription factor	3.3e-20	PF00126	HTH_1	Bacterial regulatory helix-turn-helix protein, lysR family	2.7e-18	TIGR03339	TIGR03339	phn_lysR: aminoethylphosphonate catabolism associated LysR family transcriptional regulator	1.2e-17	TIGR03298	TIGR03298	argP: transcriptional regulator, ArgP family	1.5e-14	TIGR02424	TIGR02424	TF_pcaQ: pca operon transcription factor PcaQ	1e-10	TIGR02036	TIGR02036	dsdC: D-serine deaminase transcriptional activator	2.8e-08	PF13556	HTH_30	PucR C-terminal helix-turn-helix domain	4.7e-05	PF09339	HTH_IclR	IclR helix-turn-helix domain	0.00018	PF02954	HTH_8	Bacterial regulatory protein, Fis family	0.00036
WP_145745804.1	Variovorax beijingensis	NZ_VIVL01000008.1	WP_145745992.1	85910	85505	-	PF01042	Ribonuc_L-PSP	Endoribonuclease L-PSP	7.4e-21	TIGR00004	TIGR00004	TIGR00004: reactive intermediate/imine deaminase	3.3e-16	TIGR03610	TIGR03610	RutC: pyrimidine utilization protein C	1.9e-08
WP_145745804.1	Variovorax beijingensis	NZ_VIVL01000008.1	WP_145745806.1	86558	86042	-	PF03928	Haem_degrading	Haem-degrading	7.3e-27
WP_145745804.1	Variovorax beijingensis	NZ_VIVL01000008.1	WP_145745807.1	88300	87379	-	PF03466	LysR_substrate	LysR substrate binding domain	1.5e-46	TIGR03418	TIGR03418	chol_sulf_TF: putative choline sulfate-utilization transcription factor	2.1e-29	TIGR03339	TIGR03339	phn_lysR: aminoethylphosphonate catabolism associated LysR family transcriptional regulator	6e-24	TIGR02036	TIGR02036	dsdC: D-serine deaminase transcriptional activator	1.7e-19	TIGR02424	TIGR02424	TF_pcaQ: pca operon transcription factor PcaQ	5.4e-18	PF00126	HTH_1	Bacterial regulatory helix-turn-helix protein, lysR family	2.2e-17	TIGR03298	TIGR03298	argP: transcriptional regulator, ArgP family	4.5e-12
WP_145745804.1	Variovorax beijingensis	NZ_VIVL01000008.1	WP_145745808.1	88423	89407	+	PF03401	TctC	Tripartite tricarboxylate transporter family receptor	3.3e-75
WP_145745804.1	Variovorax beijingensis	NZ_VIVL01000008.1	WP_145745809.1	89460	90180	+	PF06267	DUF1028	Family of unknown function (DUF1028)	1.6e-51
WP_145745804.1	Variovorax beijingensis	NZ_VIVL01000008.1	WP_186454224.1	90211	91195	+	PF03401	TctC	Tripartite tricarboxylate transporter family receptor	2.4e-73
WP_145745804.1	Variovorax beijingensis	NZ_VIVL01000008.1	WP_186454225.1	91228	91954	+	PF06267	DUF1028	Family of unknown function (DUF1028)	1.2e-47
WP_145745804.1	Variovorax beijingensis	NZ_VIVL01000008.1	WP_145745812.1	92133	93303	+	PF07690	MFS_1	Major Facilitator Superfamily	1.7e-33	TIGR00880	TIGR00880	2_A_01_02: multidrug resistance protein	2.8e-16	TIGR00710	TIGR00710	efflux_Bcr_CflA: drug resistance transporter, Bcr/CflA subfamily	5.3e-13	TIGR00895	TIGR00895	2A0115: MFS transporter, aromatic acid:H+ symporter (AAHS) family	8.9e-11	PF12832	MFS_1_like	MFS_1 like family	1.3e-09	TIGR00711	TIGR00711	efflux_EmrB: drug resistance MFS transporter, drug:H+ antiporter-2 (14 Spanner) (DHA2) family	1.3e-09	TIGR00881	TIGR00881	2A0104: phosphoglycerate transporter family protein	4e-08
WP_145745804.1	Variovorax beijingensis	NZ_VIVL01000008.1	WP_145745813.1	93452	94295	+	TIGR02465	TIGR02465	chlorocat_1_2: chlorocatechol 1,2-dioxygenase	3.5e-56	PF00775	Dioxygenase_C	Dioxygenase	4.5e-45	TIGR02438	TIGR02438	catachol_actin: catechol 1,2-dioxygenase	1.2e-44	TIGR02439	TIGR02439	catechol_proteo: catechol 1,2-dioxygenase	1.1e-43	PF04444	Dioxygenase_N	Catechol dioxygenase N terminus	8e-31	TIGR02422	TIGR02422	protocat_beta: protocatechuate 3,4-dioxygenase, beta subunit	2.7e-11	TIGR02423	TIGR02423	protocat_alph: protocatechuate 3,4-dioxygenase, alpha subunit	1.8e-06
WP_145745804.1	Variovorax beijingensis	NZ_VIVL01000008.1	WP_145745814.1	94300	95395	+	PF00465	Fe-ADH	Iron-containing alcohol dehydrogenase	2.3e-73	TIGR02638	TIGR02638	lactal_redase: lactaldehyde reductase	1.9e-35	TIGR03405	TIGR03405	Phn_Fe-ADH: phosphonate metabolism-associated iron-containing alcohol dehydrogenase	1.4e-30	PF13685	Fe-ADH_2	Iron-containing alcohol dehydrogenase	4.2e-12	TIGR04266	TIGR04266	NDMA_methanol: NDMA-dependent methanol dehydrogenase	5.4e-06
WP_145745804.1	Variovorax beijingensis	NZ_VIVL01000008.1	WP_125966973.1	95441	95828	+	TIGR00004	TIGR00004	TIGR00004: reactive intermediate/imine deaminase	2.4e-34	PF01042	Ribonuc_L-PSP	Endoribonuclease L-PSP	8.6e-31	TIGR03610	TIGR03610	RutC: pyrimidine utilization protein C	4.4e-21
WP_145745804.1	Variovorax beijingensis	NZ_VIVL01000008.1	WP_145745815.1	96129	96435	+	PF03795	YCII	YCII-related domain	7.1e-14
WP_145745804.1	Variovorax beijingensis	NZ_VIVL01000008.1	WP_222431249.1	96452	96767	+	PF07876	Dabb	Stress responsive A/B Barrel Domain	1.6e-23	PF03992	ABM	Antibiotic biosynthesis monooxygenase	2.2e-05
WP_145745804.1	Variovorax beijingensis	NZ_VIVL01000008.1	WP_145745817.1	96803	97346	+	PF03358	FMN_red	NADPH-dependent FMN reductase	2.2e-38	TIGR03567	TIGR03567	FMN_reduc_SsuE: FMN reductase	1.3e-13	TIGR02690	TIGR02690	resist_ArsH: arsenical resistance protein ArsH	5.5e-09	PF02525	Flavodoxin_2	Flavodoxin-like fold	7.4e-07	TIGR03566	TIGR03566	FMN_reduc_MsuE: FMN reductase	4.4e-06	TIGR04037	TIGR04037	LLM_duo_CE1759: LLM-partnered FMN reductase, CE1759 family	3.3e-05
WP_147095449.1	Serratia marcescens	NZ_VOMJ01000072.1	WP_000503164.1	0	96	+
WP_147095449.1	Serratia marcescens	NZ_VOMJ01000072.1	WP_048232586.1	418	157	-
WP_147095449.1	Serratia marcescens	NZ_VOMJ01000072.1	WP_072271101.1	914	386	-	PF10908	DUF2778	Protein of unknown function (DUF2778)	1.5e-38
WP_147095449.1	Serratia marcescens	NZ_VOMJ01000072.1	WP_072271102.1	1055	1280	+	TIGR03830	TIGR03830	CxxCG_CxxCG_HTH: putative zinc finger/helix-turn-helix protein, YgiT family	6.1e-10	PF01381	HTH_3	Helix-turn-helix	7.3e-08	PF13560	HTH_31	Helix-turn-helix domain	1.4e-06	PF15731	MqsA_antitoxin	Antitoxin component of bacterial toxin-antitoxin system, MqsA	0.00011	TIGR03070	TIGR03070	couple_hipB: transcriptional regulator, y4mF family	0.00019	PF12844	HTH_19	Helix-turn-helix domain	0.00058
WP_147095449.1	Serratia marcescens	NZ_VOMJ01000072.1	WP_038878355.1	1524	1932	+	PF02472	ExbD	Biopolymer transport protein ExbD/TolR	6.6e-30	TIGR02803	TIGR02803	ExbD_1: TonB system transport protein ExbD	1.5e-21	TIGR02801	TIGR02801	tolR: protein TolR	1.2e-17	TIGR02804	TIGR02804	ExbD_2: TonB system transport protein ExbD	4.8e-15
WP_147095449.1	Serratia marcescens	NZ_VOMJ01000072.1	WP_147095444.1	1933	2680	+	PF16031	TonB_N	TonB polyproline region	2.9e-08	TIGR01352	TIGR01352	tonB_Cterm: TonB family C-terminal domain	1.3e-06	PF03544	TonB_C	Gram-negative bacterial TonB protein C-terminal	1.3e-05
WP_147095449.1	Serratia marcescens	NZ_VOMJ01000072.1	WP_147095445.1	2719	4963	+	PF00593	TonB_dep_Rec	TonB dependent receptor	1.1e-42	TIGR01783	TIGR01783	TonB-siderophor: TonB-dependent siderophore receptor	8e-42	TIGR01786	TIGR01786	TonB-hemlactrns: TonB-dependent hemoglobin/transferrin/lactoferrin receptor family protein	2.3e-26	PF07715	Plug	TonB-dependent Receptor Plug Domain	1.2e-11
WP_147095449.1	Serratia marcescens	NZ_VOMJ01000072.1	WP_019454931.1	5009	5660	+	PF01618	MotA_ExbB	MotA/TolQ/ExbB proton channel family	2.4e-26	TIGR02796	TIGR02796	tolQ: protein TolQ	1.2e-15	TIGR02805	TIGR02805	exbB2: tonB-system energizer ExbB	2.5e-13	TIGR02797	TIGR02797	exbB: tonB-system energizer ExbB	6.6e-13	TIGR03818	TIGR03818	MotA1: flagellar motor stator protein MotA	0.00016
WP_147095449.1	Serratia marcescens	NZ_VOMJ01000072.1	WP_147095446.1	5652	6903	+	PF13091	PLDc_2	PLD-like domain	1e-39	TIGR04265	TIGR04265	bac_cardiolipin: cardiolipin synthase	8.7e-20	PF00614	PLDc	Phospholipase D Active site motif	4.2e-12	PF13918	PLDc_3	PLD-like domain	0.00025	PF13090	PP_kinase_C	Polyphosphate kinase C-terminal domain 2	0.00043
WP_147095449.1	Serratia marcescens	NZ_VOMJ01000072.1	WP_147095447.1	8049	6939	-	PF03576	Peptidase_S58	Peptidase family S58	2.5e-106
WP_147095449.1	Serratia marcescens	NZ_VOMJ01000072.1	WP_147095448.1	9428	8051	-	TIGR00909	TIGR00909	2A0306: amino acid transporter	3.8e-39	PF13520	AA_permease_2	Amino acid permease	1.8e-34	TIGR00911	TIGR00911	2A0308: L-type amino acid transporter	5.5e-23	TIGR00906	TIGR00906	2A0303: cationic amino acid transport permease	1.7e-19	TIGR00908	TIGR00908	2A0305: ethanolamine permease	1.1e-16	PF00324	AA_permease	Amino acid permease	1.4e-14	TIGR03428	TIGR03428	ureacarb_perm: permease, urea carboxylase system	9.5e-14
WP_147095449.1	Serratia marcescens	NZ_VOMJ01000072.1	WP_038878371.1	10740	9561	-	TIGR01891	TIGR01891	amidohydrolases: amidohydrolase	3.3e-100	PF01546	Peptidase_M20	Peptidase family M20/M25/M40	1.4e-28	TIGR01246	TIGR01246	dapE_proteo: succinyl-diaminopimelate desuccinylase	6e-15	PF07687	M20_dimer	Peptidase dimerisation domain	4.7e-13	TIGR01879	TIGR01879	hydantase: amidase, hydantoinase/carbamoylase family	1.7e-10	TIGR01910	TIGR01910	DapE-ArgE: peptidase, ArgE/DapE family	4.6e-10	TIGR01900	TIGR01900	dapE-gram_pos: succinyl-diaminopimelate desuccinylase	5.5e-08
WP_147095449.1	Serratia marcescens	NZ_VOMJ01000072.1	WP_147095452.1	12052	10759	-	TIGR00883	TIGR00883	2A0106: MFS transporter, metabolite:H+ symporter (MHS) family protein	2.8e-98	PF07690	MFS_1	Major Facilitator Superfamily	9.7e-31	TIGR00891	TIGR00891	2A0112: MFS transporter, sialate:H+ symporter (SHS) family	3.8e-21	PF00083	Sugar_tr	Sugar (and other) transporter	1.8e-19	TIGR00895	TIGR00895	2A0115: MFS transporter, aromatic acid:H+ symporter (AAHS) family	1.2e-15	TIGR00898	TIGR00898	2A0119: cation transport protein	5.2e-09	TIGR00893	TIGR00893	2A0114: D-galactonate transporter	9.8e-08
WP_147095449.1	Serratia marcescens	NZ_VOMJ01000072.1	WP_055315462.1	13820	12311	-	TIGR01722	TIGR01722	MMSDH: methylmalonate-semialdehyde dehydrogenase (acylating)	1.1e-187	PF00171	Aldedh	Aldehyde dehydrogenase family	2.6e-137	TIGR02299	TIGR02299	HpaE: 5-carboxymethyl-2-hydroxymuconate semialdehyde dehydrogenase	5.3e-89	TIGR01804	TIGR01804	BADH: betaine-aldehyde dehydrogenase	5.3e-86	TIGR01780	TIGR01780	SSADH: succinate-semialdehyde dehydrogenase	1.3e-80	TIGR01237	TIGR01237	D1pyr5carbox2: putative delta-1-pyrroline-5-carboxylate dehydrogenase	1.5e-74
WP_147095449.1	Serratia marcescens	NZ_VOMJ01000072.1	WP_147095449.1	15171	13830	-	TIGR00508	TIGR00508	bioA: adenosylmethionine-8-amino-7-oxononanoate transaminase	2e-96	PF00202	Aminotran_3	Aminotransferase class-III	7e-86	TIGR00707	TIGR00707	argD: transaminase, acetylornithine/succinylornithine family	5.8e-63	TIGR01885	TIGR01885	Orn_aminotrans: ornithine--oxo-acid transaminase	2.1e-52	TIGR03246	TIGR03246	arg_catab_astC: succinylornithine transaminase family	2.1e-46	TIGR00700	TIGR00700	GABAtrnsam: 4-aminobutyrate transaminase	1.8e-44
WP_147095449.1	Serratia marcescens	NZ_VOMJ01000072.1	WP_038878382.1	15306	16236	+	PF03466	LysR_substrate	LysR substrate binding domain	2.3e-20	TIGR02424	TIGR02424	TF_pcaQ: pca operon transcription factor PcaQ	1.1e-15	TIGR03339	TIGR03339	phn_lysR: aminoethylphosphonate catabolism associated LysR family transcriptional regulator	1.1e-15	PF00126	HTH_1	Bacterial regulatory helix-turn-helix protein, lysR family	2.9e-15	TIGR03418	TIGR03418	chol_sulf_TF: putative choline sulfate-utilization transcription factor	5.8e-12	TIGR03298	TIGR03298	argP: transcriptional regulator, ArgP family	4.7e-10	TIGR02036	TIGR02036	dsdC: D-serine deaminase transcriptional activator	1.3e-08
WP_147095449.1	Serratia marcescens	NZ_VOMJ01000072.1	WP_038878385.1	17498	16370	-	PF00465	Fe-ADH	Iron-containing alcohol dehydrogenase	5.6e-69	TIGR02638	TIGR02638	lactal_redase: lactaldehyde reductase	1.4e-44	TIGR03405	TIGR03405	Phn_Fe-ADH: phosphonate metabolism-associated iron-containing alcohol dehydrogenase	9.5e-37	TIGR04266	TIGR04266	NDMA_methanol: NDMA-dependent methanol dehydrogenase	9e-23	PF13685	Fe-ADH_2	Iron-containing alcohol dehydrogenase	2.6e-10
WP_147095449.1	Serratia marcescens	NZ_VOMJ01000072.1	WP_038878388.1	17728	18487	+	PF00196	GerE	Bacterial regulatory proteins, luxR family	1.9e-16	TIGR03020	TIGR03020	EpsA: transcriptional regulator EpsA	8e-09	TIGR03541	TIGR03541	reg_near_HchA: LuxR family transcriptional regulatory, chaperone HchA-associated	3.9e-06	TIGR02937	TIGR02937	sigma70-ECF: RNA polymerase sigma factor, sigma-70 family	1.3e-05	PF08281	Sigma70_r4_2	Sigma-70, region 4	2.5e-05	PF04545	Sigma70_r4	Sigma-70, region 4	0.00013
WP_147095449.1	Serratia marcescens	NZ_VOMJ01000072.1	WP_038878391.1	18707	20009	+	TIGR03329	TIGR03329	Phn_aa_oxid: putative aminophosphonate oxidoreductase	6.3e-43	PF01266	DAO	FAD dependent oxidoreductase	8.2e-35	TIGR01373	TIGR01373	soxB: sarcosine oxidase, beta subunit family	2e-15	TIGR03364	TIGR03364	HpnW_proposed: FAD dependent oxidoreductase TIGR03364	5.8e-08	TIGR02352	TIGR02352	thiamin_ThiO: glycine oxidase ThiO	5.3e-06	TIGR00292	TIGR00292	TIGR00292: thiazole biosynthesis enzyme	7.7e-06	PF01946	Thi4	Thi4 family	2.1e-05	PF07992	Pyr_redox_2	Pyridine nucleotide-disulphide oxidoreductase	2.9e-05	PF13738	Pyr_redox_3	Pyridine nucleotide-disulphide oxidoreductase	0.00012	PF00890	FAD_binding_2	FAD binding domain	0.00036
WP_147095449.1	Serratia marcescens	NZ_VOMJ01000072.1	WP_015376517.1	20027	20393	+	PF05899	Cupin_3	Protein of unknown function (DUF861)	1e-15	PF07883	Cupin_2	Cupin domain	0.00026
WP_147095449.1	Serratia marcescens	NZ_VOMJ01000072.1	WP_061872279.1	21239	20432	-	PF12146	Hydrolase_4	Serine aminopeptidase, S33	1.3e-56	PF00561	Abhydrolase_1	alpha/beta hydrolase fold	8.9e-23	PF12697	Abhydrolase_6	Alpha/beta hydrolase family	3.1e-15	TIGR03695	TIGR03695	menH_SHCHC: 2-succinyl-6-hydroxy-2,4-cyclohexadiene-1-carboxylate synthase	1.8e-10	TIGR02427	TIGR02427	protocat_pcaD: 3-oxoadipate enol-lactonase	4.6e-09	TIGR01250	TIGR01250	pro_imino_pep_2: proline-specific peptidase	1.4e-08	TIGR03056	TIGR03056	bchO_mg_che_rel: putative magnesium chelatase accessory protein	2.2e-08	TIGR01738	TIGR01738	bioH: pimelyl-[acyl-carrier protein] methyl ester esterase	1.6e-07	PF00326	Peptidase_S9	Prolyl oligopeptidase family	3.1e-07	PF00975	Thioesterase	Thioesterase domain	1.3e-06
WP_147095449.1	Serratia marcescens	NZ_VOMJ01000072.1	WP_147095450.1	22446	21333	-	PF00850	Hist_deacetyl	Histone deacetylase domain	2e-75
WP_147095449.1	Serratia marcescens	NZ_VOMJ01000072.1	WP_038878400.1	23630	22442	-	TIGR00895	TIGR00895	2A0115: MFS transporter, aromatic acid:H+ symporter (AAHS) family	1.8e-09	PF07690	MFS_1	Major Facilitator Superfamily	7.1e-08
WP_147095449.1	Serratia marcescens	NZ_VOMJ01000072.1	WP_038878402.1	24417	23769	-	TIGR03020	TIGR03020	EpsA: transcriptional regulator EpsA	2.2e-15	PF00196	GerE	Bacterial regulatory proteins, luxR family	8.6e-15	PF08281	Sigma70_r4_2	Sigma-70, region 4	4.5e-07	TIGR03541	TIGR03541	reg_near_HchA: LuxR family transcriptional regulatory, chaperone HchA-associated	3.3e-06	TIGR02985	TIGR02985	Sig70_bacteroi1: RNA polymerase sigma-70 factor, Bacteroides expansion family 1	9.1e-06	PF13384	HTH_23	Homeodomain-like domain	5.4e-05	PF04545	Sigma70_r4	Sigma-70, region 4	0.00011	PF13412	HTH_24	Winged helix-turn-helix DNA-binding	0.00015	TIGR01884	TIGR01884	cas_HTH: CRISPR locus-related DNA-binding protein	0.00053
WP_147095449.1	Serratia marcescens	NZ_VOMJ01000072.1	WP_222439062.1	25051	24943	-	PF04886	PT	PT repeat	9.6e-09
WP_147095449.1	Serratia marcescens	NZ_VOMJ01000072.1	WP_147095451.1	25285	26253	+	PF13440	Polysacc_synt_3	Polysaccharide biosynthesis protein	4.7e-09	PF01943	Polysacc_synt	Polysaccharide biosynthesis protein	5.4e-09
WP_147092500.1	Swaminathania salitolerans	NZ_BJVC01000001.1	WP_147092487.1	841027	841750	+	PF00106	adh_short	short chain dehydrogenase	5.3e-49	PF13561	adh_short_C2	Enoyl-(Acyl carrier protein) reductase	1.8e-38	TIGR03971	TIGR03971	SDR_subfam_1: SDR family mycofactocin-dependent oxidoreductase	1.3e-34	TIGR01963	TIGR01963	PHB_DH: 3-hydroxybutyrate dehydrogenase	1.8e-33	TIGR01830	TIGR01830	3oxo_ACP_reduc: 3-oxoacyl-[acyl-carrier-protein] reductase	3.5e-30	TIGR04316	TIGR04316	dhbA_paeA: 2,3-dihydro-2,3-dihydroxybenzoate dehydrogenase	1.2e-29	TIGR02415	TIGR02415	23BDH: acetoin reductases	9.4e-26	PF08659	KR	KR domain	1.3e-08	PF01370	Epimerase	NAD dependent epimerase/dehydratase family	0.00044
WP_147092500.1	Swaminathania salitolerans	NZ_BJVC01000001.1	WP_147092488.1	843004	841891	-	PF01594	AI-2E_transport	AI-2E family transporter	4.9e-49	TIGR02872	TIGR02872	spore_ytvI: sporulation integral membrane protein YtvI	2e-12
WP_147092500.1	Swaminathania salitolerans	NZ_BJVC01000001.1	WP_147092489.1	844942	843049	-	TIGR03719	TIGR03719	ABC_ABC_ChvD: ATP-binding cassette protein, ChvD family	5.9e-96	TIGR03873	TIGR03873	F420-0_ABC_ATP: proposed F420-0 ABC transporter, ATP-binding protein	4.2e-49	PF00005	ABC_tran	ABC transporter	2.4e-47	TIGR02857	TIGR02857	CydD: thiol reductant ABC exporter, CydD subunit	3.6e-47	TIGR04521	TIGR04521	ECF_ATPase_2: energy-coupling factor transporter ATPase	3.5e-45	TIGR03375	TIGR03375	type_I_sec_LssB: type I secretion system ATPase	3.9e-43	PF12848	ABC_tran_Xtn	ABC transporter	7.2e-20	PF13304	AAA_21	AAA domain, putative AbiEii toxin, Type IV TA system	3e-18	PF02463	SMC_N	RecF/RecN/SMC N terminal domain	5.8e-08	PF16326	ABC_tran_CTD	ABC transporter C-terminal domain	1.1e-07
WP_147092500.1	Swaminathania salitolerans	NZ_BJVC01000001.1	WP_147092490.1	845058	845481	+	PF00334	NDK	Nucleoside diphosphate kinase	4.2e-49
WP_147092500.1	Swaminathania salitolerans	NZ_BJVC01000001.1	WP_186807651.1	845800	846322	+
WP_147092500.1	Swaminathania salitolerans	NZ_BJVC01000001.1	WP_147092492.1	848572	846451	-	PF13403	Hint_2	Hint domain	2.9e-43	TIGR04415	TIGR04415	O_hepto_targRPT: autotransporter passenger strand-loop-strand repeat	9.4e-05
WP_147092500.1	Swaminathania salitolerans	NZ_BJVC01000001.1	WP_147092493.1	849009	850023	+	TIGR04182	TIGR04182	glyco_TIGR04182: glycosyltransferase, TIGR04182 family	8.3e-58	PF00535	Glycos_transf_2	Glycosyl transferase family 2	2.7e-14	PF13641	Glyco_tranf_2_3	Glycosyltransferase like family 2	4e-09	TIGR03469	TIGR03469	HpnB: hopene-associated glycosyltransferase HpnB	3.3e-07	TIGR03937	TIGR03937	PgaC_IcaA: poly-beta-1,6 N-acetyl-D-glucosamine synthase	1.3e-06	TIGR04283	TIGR04283	glyco_like_mftF: transferase 2, rSAM/selenodomain-associated	1.4e-06
WP_147092500.1	Swaminathania salitolerans	NZ_BJVC01000001.1	WP_147092494.1	850019	851435	+	PF09913	DUF2142	Predicted membrane protein (DUF2142)	4.2e-60
WP_147092500.1	Swaminathania salitolerans	NZ_BJVC01000001.1	WP_147092495.1	852251	851651	-	TIGR00639	TIGR00639	PurN: phosphoribosylglycinamide formyltransferase	3.6e-67	PF00551	Formyl_trans_N	Formyl transferase	1.1e-56	TIGR00655	TIGR00655	PurU: formyltetrahydrofolate deformylase	2.3e-24	TIGR00460	TIGR00460	fmt: methionyl-tRNA formyltransferase	5.8e-14
WP_147092500.1	Swaminathania salitolerans	NZ_BJVC01000001.1	WP_147092496.1	853306	852247	-	TIGR00878	TIGR00878	purM: phosphoribosylformylglycinamidine cyclo-ligase	1.4e-124	PF02769	AIRS_C	AIR synthase related protein, C-terminal domain	4.8e-34	PF00586	AIRS	AIR synthase related protein, N-terminal domain	3e-16	TIGR01379	TIGR01379	thiL: thiamine-phosphate kinase	2.6e-09	TIGR02124	TIGR02124	hypE: hydrogenase expression/formation protein HypE	6.6e-07	TIGR00476	TIGR00476	selD: selenide, water dikinase	5.6e-05
WP_147092500.1	Swaminathania salitolerans	NZ_BJVC01000001.1	WP_147092683.1	853446	854136	+	TIGR03420	TIGR03420	DnaA_homol_Hda: DnaA regulatory inactivator Hda	9.4e-35	PF00308	Bac_DnaA	Bacterial dnaA protein	1.3e-05	TIGR00362	TIGR00362	DnaA: chromosomal replication initiator protein DnaA	4.1e-05
WP_147092500.1	Swaminathania salitolerans	NZ_BJVC01000001.1	WP_147092684.1	854386	856585	+	TIGR03705	TIGR03705	poly_P_kin: polyphosphate kinase 1	2.9e-271	PF17941	PP_kinase_C_1	Polyphosphate kinase C-terminal domain 1	4e-72	PF13090	PP_kinase_C	Polyphosphate kinase C-terminal domain 2	1.2e-62	PF02503	PP_kinase	Polyphosphate kinase middle domain	1.7e-50	PF13089	PP_kinase_N	Polyphosphate kinase N-terminal domain	2.6e-35	PF13091	PLDc_2	PLD-like domain	1.1e-10
WP_147092500.1	Swaminathania salitolerans	NZ_BJVC01000001.1	WP_147092497.1	856541	858089	+	TIGR03706	TIGR03706	exo_poly_only: exopolyphosphatase	1.9e-86	PF02541	Ppx-GppA	Ppx/GppA phosphatase family	3.6e-39
WP_147092500.1	Swaminathania salitolerans	NZ_BJVC01000001.1	WP_186807652.1	858314	858899	+	PF02611	CDH	CDP-diacylglycerol pyrophosphatase	1.9e-57	TIGR00672	TIGR00672	cdh: CDP-diacylglycerol diphosphatase	2.1e-38
WP_147092500.1	Swaminathania salitolerans	NZ_BJVC01000001.1	WP_147092499.1	860428	859024	-	TIGR00800	TIGR00800	ncs1: NCS1 nucleoside transporter family	8.6e-96	PF02133	Transp_cyt_pur	Permease for cytosine/purines, uracil, thiamine, allantoin	1.6e-95
WP_147092500.1	Swaminathania salitolerans	NZ_BJVC01000001.1	WP_147092500.1	862055	860735	-	TIGR00508	TIGR00508	bioA: adenosylmethionine-8-amino-7-oxononanoate transaminase	8.3e-105	PF00202	Aminotran_3	Aminotransferase class-III	1.8e-97	TIGR00707	TIGR00707	argD: transaminase, acetylornithine/succinylornithine family	5.2e-73	TIGR00700	TIGR00700	GABAtrnsam: 4-aminobutyrate transaminase	1.2e-58	TIGR01885	TIGR01885	Orn_aminotrans: ornithine--oxo-acid transaminase	3.5e-58	TIGR03246	TIGR03246	arg_catab_astC: succinylornithine transaminase family	1.3e-56
WP_147092500.1	Swaminathania salitolerans	NZ_BJVC01000001.1	WP_222591052.1	862159	863320	+	PF07690	MFS_1	Major Facilitator Superfamily	7.7e-30	TIGR00895	TIGR00895	2A0115: MFS transporter, aromatic acid:H+ symporter (AAHS) family	7.7e-19	TIGR00880	TIGR00880	2_A_01_02: multidrug resistance protein	3.8e-18	TIGR00893	TIGR00893	2A0114: D-galactonate transporter	2.8e-11	TIGR00891	TIGR00891	2A0112: MFS transporter, sialate:H+ symporter (SHS) family	4.3e-11	TIGR00711	TIGR00711	efflux_EmrB: drug resistance MFS transporter, drug:H+ antiporter-2 (14 Spanner) (DHA2) family	2e-05
WP_147092500.1	Swaminathania salitolerans	NZ_BJVC01000001.1	WP_186807653.1	863972	863288	-	TIGR03613	TIGR03613	RutR: pyrimidine utilization regulatory protein R	1.1e-42	PF08362	TetR_C_3	YcdC-like protein, C-terminal region	3.3e-34	PF00440	TetR_N	Bacterial regulatory proteins, tetR family	2.2e-11	TIGR03384	TIGR03384	betaine_BetI: transcriptional repressor BetI	2.9e-09	TIGR03968	TIGR03968	mycofact_TetR: mycofactocin system transcriptional regulator	5.8e-06
WP_147092500.1	Swaminathania salitolerans	NZ_BJVC01000001.1	WP_147092686.1	864431	865052	+	PF03767	Acid_phosphat_B	HAD superfamily, subfamily IIIB (Acid phosphatase)	1.3e-36	TIGR01675	TIGR01675	plant-AP: plant acid phosphatase	7.5e-33	TIGR01680	TIGR01680	Veg_Stor_Prot: vegetative storage protein	2.2e-25	TIGR01533	TIGR01533	lipo_e_P4: 5'-nucleotidase, lipoprotein e(P4) family	1.2e-13
WP_147092500.1	Swaminathania salitolerans	NZ_BJVC01000001.1	WP_147092502.1	865054	866497	+	PF13738	Pyr_redox_3	Pyridine nucleotide-disulphide oxidoreductase	7e-13	PF13434	K_oxygenase	L-lysine 6-monooxygenase (NADPH-requiring)	1.9e-11	TIGR01317	TIGR01317	GOGAT_sm_gam: glutamate synthase, NADH/NADPH, small subunit	3.3e-09	TIGR01318	TIGR01318	gltD_gamma_fam: glutamate synthase, small subunit	4.7e-09	PF07992	Pyr_redox_2	Pyridine nucleotide-disulphide oxidoreductase	3.3e-07	TIGR03315	TIGR03315	Se_ygfK: putative selenate reductase, YgfK subunit	7.9e-07	TIGR01316	TIGR01316	gltA: glutamate synthase (NADPH), homotetrameric	8.4e-07	PF13454	NAD_binding_9	FAD-NAD(P)-binding	2.7e-06	TIGR01373	TIGR01373	soxB: sarcosine oxidase, beta subunit family	1.8e-05	PF01266	DAO	FAD dependent oxidoreductase	0.00014
WP_147092500.1	Swaminathania salitolerans	NZ_BJVC01000001.1	WP_147092503.1	866493	866667	+	PF13318	DUF4089	Protein of unknown function (DUF4089)	1e-10
WP_147092500.1	Swaminathania salitolerans	NZ_BJVC01000001.1	WP_147092504.1	866663	868001	+	TIGR02715	TIGR02715	amido_AtzE: amidohydrolase, AtzE family	1.4e-154	PF01425	Amidase	Amidase	1.4e-85	TIGR00132	TIGR00132	gatA: aspartyl/glutamyl-tRNA(Asn/Gln) amidotransferase, A subunit	3.2e-66	TIGR02713	TIGR02713	allophanate_hyd: allophanate hydrolase	1.8e-56
WP_147092500.1	Swaminathania salitolerans	NZ_BJVC01000001.1	WP_147092505.1	868000	869578	+	PF01019	G_glu_transpept	Gamma-glutamyltranspeptidase	1.9e-121	TIGR00066	TIGR00066	g_glut_trans: gamma-glutamyltransferase	2.9e-99
WP_147092500.1	Swaminathania salitolerans	NZ_BJVC01000001.1	WP_147092506.1	869603	870500	+	TIGR03212	TIGR03212	uraD_N-term-dom: putative urate catabolism protein	1.2e-158	PF01522	Polysacc_deac_1	Polysaccharide deacetylase	1.8e-10	TIGR03006	TIGR03006	pepcterm_polyde: polysaccharide deacetylase family protein, PEP-CTERM locus subfamily	8.2e-05	TIGR04243	TIGR04243	nodulat_NodB: chitooligosaccharide deacetylase NodB	0.00025	TIGR02764	TIGR02764	spore_ybaN_pdaB: polysaccharide deacetylase family sporulation protein PdaB	0.00027
WP_147092500.1	Swaminathania salitolerans	NZ_BJVC01000001.1	WP_147092507.1	870496	870991	+	TIGR03164	TIGR03164	UHCUDC: OHCU decarboxylase	1.7e-51	PF09349	OHCU_decarbox	OHCU decarboxylase	3.2e-39	TIGR03180	TIGR03180	UraD_2: OHCU decarboxylase	8.4e-14
WP_147092500.1	Swaminathania salitolerans	NZ_BJVC01000001.1	WP_147092508.1	870987	871320	+	TIGR02962	TIGR02962	hdxy_isourate: hydroxyisourate hydrolase	3.9e-31	PF00576	Transthyretin	HIUase/Transthyretin family	1.7e-29
WP_147092500.1	Swaminathania salitolerans	NZ_BJVC01000001.1	WP_147092687.1	874435	871483	-	PF00593	TonB_dep_Rec	TonB dependent receptor	2.1e-29	PF07715	Plug	TonB-dependent Receptor Plug Domain	7.8e-23	TIGR01779	TIGR01779	TonB-B12: TonB-dependent vitamin B12 receptor	1e-22	TIGR01786	TIGR01786	TonB-hemlactrns: TonB-dependent hemoglobin/transferrin/lactoferrin receptor family protein	4.4e-16	TIGR01785	TIGR01785	TonB-hemin: TonB-dependent heme/hemoglobin receptor family protein	1.3e-15	TIGR01783	TIGR01783	TonB-siderophor: TonB-dependent siderophore receptor	1.1e-11	TIGR04057	TIGR04057	SusC_RagA_signa: TonB-dependent outer membrane receptor, SusC/RagA subfamily, signature region	0.00067
WP_147092500.1	Swaminathania salitolerans	NZ_BJVC01000001.1	WP_186807654.1	877522	874822	-	PF13779	DUF4175	Domain of unknown function (DUF4175)	1e-163	TIGR02302	TIGR02302	aProt_lowcomp: TIGR02302 family protein	3.6e-53
WP_147092500.1	Swaminathania salitolerans	NZ_BJVC01000001.1	WP_147092688.1	878850	877524	-	TIGR01048	TIGR01048	lysA: diaminopimelate decarboxylase	4e-131	TIGR03099	TIGR03099	dCO2ase_PEP1: pyridoxal-dependent decarboxylase, exosortase A system-associated	1.6e-55	PF02784	Orn_Arg_deC_N	Pyridoxal-dependent decarboxylase, pyridoxal binding domain	1.1e-50	PF00278	Orn_DAP_Arg_deC	Pyridoxal-dependent decarboxylase, C-terminal sheet domain	2.7e-24	TIGR01273	TIGR01273	speA: arginine decarboxylase	3.3e-12	PF01168	Ala_racemase_N	Alanine racemase, N-terminal domain	2.8e-09	TIGR01047	TIGR01047	nspC: carboxynorspermidine decarboxylase	0.00024
WP_147092500.1	Swaminathania salitolerans	NZ_BJVC01000001.1	WP_147092510.1	878917	879319	+	TIGR01354	TIGR01354	cyt_deam_tetra: cytidine deaminase	4.6e-38	TIGR01355	TIGR01355	cyt_deam_dimer: cytidine deaminase	4.5e-18	PF00383	dCMP_cyt_deam_1	Cytidine and deoxycytidylate deaminase zinc-binding region	2.3e-12	PF08211	dCMP_cyt_deam_2	Cytidine and deoxycytidylate deaminase zinc-binding region	9.3e-12
WP_147092500.1	Swaminathania salitolerans	NZ_BJVC01000001.1	WP_186807655.1	879575	880403	+	PF00089	Trypsin	Trypsin	9.1e-07	PF13365	Trypsin_2	Trypsin-like peptidase domain	1.3e-06
WP_148440235.1	Nonomuraea sp. PA05	NZ_VSEY01000033.1	WP_017590509.1	53247	53451	+
WP_148440235.1	Nonomuraea sp. PA05	NZ_VSEY01000033.1	WP_148440149.1	54949	53476	-	PF13454	NAD_binding_9	FAD-NAD(P)-binding	1.1e-32	PF07992	Pyr_redox_2	Pyridine nucleotide-disulphide oxidoreductase	4.8e-07	PF13450	NAD_binding_8	NAD(P)-binding Rossmann-like domain	8.4e-05
WP_148440235.1	Nonomuraea sp. PA05	NZ_VSEY01000033.1	WP_222871690.1	55352	55004	-	PF17390	Bac_rhamnosid_C	Bacterial alpha-L-rhamnosidase C-terminal domain	1.3e-15
WP_148440235.1	Nonomuraea sp. PA05	NZ_VSEY01000033.1	WP_017627288.1	55363	55621	+
WP_148440235.1	Nonomuraea sp. PA05	NZ_VSEY01000033.1	WP_148440150.1	55950	55749	-	PF01055	Glyco_hydro_31	Glycosyl hydrolases family 31	1.2e-06
WP_148440235.1	Nonomuraea sp. PA05	NZ_VSEY01000033.1	WP_187414844.1	57969	56166	-	PF02687	FtsX	FtsX-like permease family	2.3e-20	TIGR03434	TIGR03434	ADOP: acidobacterial duplicated orphan permease	9.6e-12	TIGR02212	TIGR02212	lolCE: lipoprotein releasing system, transmembrane protein, LolC/E family	5e-11	TIGR02213	TIGR02213	lolE_release: lipoprotein releasing system, transmembrane protein LolE	7.5e-09	TIGR01185	TIGR01185	devC: ABC exporter transmembrane subunit, DevC protein	2.3e-07
WP_148440235.1	Nonomuraea sp. PA05	NZ_VSEY01000033.1	WP_148440152.1	58074	59877	+	PF00196	GerE	Bacterial regulatory proteins, luxR family	2.5e-18	TIGR03020	TIGR03020	EpsA: transcriptional regulator EpsA	6.6e-10	TIGR03541	TIGR03541	reg_near_HchA: LuxR family transcriptional regulatory, chaperone HchA-associated	3.2e-06	TIGR02937	TIGR02937	sigma70-ECF: RNA polymerase sigma factor, sigma-70 family	2e-05	PF08281	Sigma70_r4_2	Sigma-70, region 4	2.7e-05	TIGR02985	TIGR02985	Sig70_bacteroi1: RNA polymerase sigma-70 factor, Bacteroides expansion family 1	0.00023
WP_148440235.1	Nonomuraea sp. PA05	NZ_VSEY01000033.1	WP_222871675.1	60755	59921	-
WP_148440235.1	Nonomuraea sp. PA05	NZ_VSEY01000033.1	WP_148440154.1	61117	61315	+	PF04149	DUF397	Domain of unknown function (DUF397)	6.1e-08
WP_148440235.1	Nonomuraea sp. PA05	NZ_VSEY01000033.1	WP_148440155.1	61458	62124	+	PF05719	GPP34	Golgi phosphoprotein 3 (GPP34)	1.4e-47
WP_148440235.1	Nonomuraea sp. PA05	NZ_VSEY01000033.1	WP_222871676.1	63158	62120	-	PF00535	Glycos_transf_2	Glycosyl transferase family 2	5.3e-28	PF13641	Glyco_tranf_2_3	Glycosyltransferase like family 2	1.7e-16	TIGR03965	TIGR03965	mycofact_glyco: mycofactocin system glycosyltransferase	2e-14	TIGR04017	TIGR04017	WcaA: colanic acid biosynthesis glycosyltransferase WcaA	2.1e-12	TIGR03937	TIGR03937	PgaC_IcaA: poly-beta-1,6 N-acetyl-D-glucosamine synthase	7.9e-12	PF10111	Glyco_tranf_2_2	Glycosyltransferase like family 2	1.8e-07	TIGR04283	TIGR04283	glyco_like_mftF: transferase 2, rSAM/selenodomain-associated	8e-07	TIGR03469	TIGR03469	HpnB: hopene-associated glycosyltransferase HpnB	0.00086
WP_148440235.1	Nonomuraea sp. PA05	NZ_VSEY01000033.1	WP_187414845.1	63865	63154	-	PF02517	CPBP	CPBP intramembrane metalloprotease	5.4e-15	TIGR03008	TIGR03008	pepcterm_CAAX: CAAX prenyl protease-related protein	2.1e-06	TIGR04162	TIGR04162	exo_VPEID: exosortase E/protease, VPEID-CTERM system	0.00044
WP_148440235.1	Nonomuraea sp. PA05	NZ_VSEY01000033.1	WP_222871677.1	64171	65146	+	TIGR03564	TIGR03564	F420_MSMEG_4879: F420-dependent oxidoreductase, MSMEG_4879 family	5.3e-30	TIGR03841	TIGR03841	F420_Rv3093c: probable F420-dependent oxidoreductase, Rv3093c family	1.2e-23	PF00296	Bac_luciferase	Luciferase-like monooxygenase	4.2e-23	TIGR03619	TIGR03619	F420_Rv2161c: probable F420-dependent oxidoreductase, Rv2161c family	1.9e-14	TIGR03617	TIGR03617	F420_MSMEG_2256: probable F420-dependent oxidoreductase, MSMEG_2256 family	9.5e-13	TIGR03555	TIGR03555	F420_mer: 5,10-methylenetetrahydromethanopterin reductase	2.1e-11
WP_148440235.1	Nonomuraea sp. PA05	NZ_VSEY01000033.1	WP_148440158.1	65179	66436	+	Actino_DapB_RRE	Actino_DapB_RRE	-	6.9e-18
WP_148440235.1	Nonomuraea sp. PA05	NZ_VSEY01000033.1	WP_011290652.1	66432	67254	+
WP_148440235.1	Nonomuraea sp. PA05	NZ_VSEY01000033.1	WP_148440235.1	67392	68634	+	PF00202	Aminotran_3	Aminotransferase class-III	3.2e-65	TIGR00508	TIGR00508	bioA: adenosylmethionine-8-amino-7-oxononanoate transaminase	1.3e-63	TIGR00707	TIGR00707	argD: transaminase, acetylornithine/succinylornithine family	2.7e-51	TIGR00700	TIGR00700	GABAtrnsam: 4-aminobutyrate transaminase	6.6e-37	TIGR03246	TIGR03246	arg_catab_astC: succinylornithine transaminase family	1.9e-36	TIGR01885	TIGR01885	Orn_aminotrans: ornithine--oxo-acid transaminase	5.9e-36
WP_148440235.1	Nonomuraea sp. PA05	NZ_VSEY01000033.1	WP_148440159.1	68630	69869	+	PF00465	Fe-ADH	Iron-containing alcohol dehydrogenase	1.9e-39	TIGR03405	TIGR03405	Phn_Fe-ADH: phosphonate metabolism-associated iron-containing alcohol dehydrogenase	2.4e-16	TIGR02638	TIGR02638	lactal_redase: lactaldehyde reductase	1.4e-09	PF13685	Fe-ADH_2	Iron-containing alcohol dehydrogenase	8.5e-08
WP_148440235.1	Nonomuraea sp. PA05	NZ_VSEY01000033.1	WP_187414860.1	69888	70062	+
WP_148440235.1	Nonomuraea sp. PA05	NZ_VSEY01000033.1	WP_187414847.1	70079	70238	+
WP_148440235.1	Nonomuraea sp. PA05	NZ_VSEY01000033.1	WP_222871678.1	70267	70447	+
WP_148440235.1	Nonomuraea sp. PA05	NZ_VSEY01000033.1	WP_187414848.1	70597	70774	+
WP_148440235.1	Nonomuraea sp. PA05	NZ_VSEY01000033.1	WP_222871679.1	70770	72405	+	Actino_DapP_RRE	Actino_DapP_RRE	-	2.2e-27
WP_148440235.1	Nonomuraea sp. PA05	NZ_VSEY01000033.1	WP_148440161.1	72423	74985	+	PF00069	Pkinase	Protein kinase domain	2.4e-13	PF05147	LANC_like	Lanthionine synthetase C-like protein	2.8e-12	TIGR03724	TIGR03724	arch_bud32: Kae1-associated kinase Bud32	1e-06	TIGR03897	TIGR03897	lanti_2_LanM: type 2 lantibiotic biosynthesis protein LanM	4.1e-06	TIGR03903	TIGR03903	TOMM_kin_cyc: TOMM system kinase/cyclase fusion protein	7.1e-05	PF01636	APH	Phosphotransferase enzyme family	0.00011
WP_148440235.1	Nonomuraea sp. PA05	NZ_VSEY01000033.1	WP_148440162.1	74981	75899	+	TIGR03740	TIGR03740	galliderm_ABC: lantibiotic protection ABC transporter, ATP-binding subunit	5.6e-51	TIGR01188	TIGR01188	drrA: daunorubicin resistance ABC transporter, ATP-binding protein	2.2e-49	TIGR03522	TIGR03522	GldA_ABC_ATP: gliding motility-associated ABC transporter ATP-binding subunit GldA	7.2e-42	TIGR04406	TIGR04406	LPS_export_lptB: LPS export ABC transporter ATP-binding protein	3.1e-35	TIGR03864	TIGR03864	PQQ_ABC_ATP: ABC transporter, ATP-binding subunit, PQQ-dependent alcohol dehydrogenase system	3.1e-33	PF00005	ABC_tran	ABC transporter	2.5e-27	PF13304	AAA_21	AAA domain, putative AbiEii toxin, Type IV TA system	1.2e-11
WP_148440235.1	Nonomuraea sp. PA05	NZ_VSEY01000033.1	WP_148440163.1	75902	76634	+
WP_148440235.1	Nonomuraea sp. PA05	NZ_VSEY01000033.1	WP_148440164.1	76836	77742	+	TIGR01188	TIGR01188	drrA: daunorubicin resistance ABC transporter, ATP-binding protein	2.5e-47	TIGR03740	TIGR03740	galliderm_ABC: lantibiotic protection ABC transporter, ATP-binding subunit	1.3e-44	TIGR04406	TIGR04406	LPS_export_lptB: LPS export ABC transporter ATP-binding protein	2.4e-38	TIGR03522	TIGR03522	GldA_ABC_ATP: gliding motility-associated ABC transporter ATP-binding subunit GldA	1.3e-35	TIGR03864	TIGR03864	PQQ_ABC_ATP: ABC transporter, ATP-binding subunit, PQQ-dependent alcohol dehydrogenase system	1.8e-33	PF00005	ABC_tran	ABC transporter	6.1e-25	PF13304	AAA_21	AAA domain, putative AbiEii toxin, Type IV TA system	7.4e-11	PF13401	AAA_22	AAA domain	0.00031
WP_148440235.1	Nonomuraea sp. PA05	NZ_VSEY01000033.1	WP_148440165.1	80494	77749	-	PF03704	BTAD	Bacterial transcriptional activator domain	3.2e-41	PF13424	TPR_12	Tetratricopeptide repeat	7.8e-12	PF00931	NB-ARC	NB-ARC domain	5.6e-11	PF13191	AAA_16	AAA ATPase domain	8.9e-05	TIGR03345	TIGR03345	VI_ClpV1: type VI secretion ATPase, ClpV1 family	0.00016	PF00486	Trans_reg_C	Transcriptional regulatory protein, C terminal	0.00038
WP_148440235.1	Nonomuraea sp. PA05	NZ_VSEY01000033.1	WP_148440166.1	80774	81371	+	PF00072	Response_reg	Response regulator receiver domain	2.4e-16	TIGR02875	TIGR02875	spore_0_A: sporulation transcription factor Spo0A	1.4e-09	TIGR02956	TIGR02956	TMAO_torS: TMAO reductase sytem sensor TorS	7.1e-05	TIGR02154	TIGR02154	PhoB: phosphate regulon transcriptional regulatory protein PhoB	0.00045	TIGR01818	TIGR01818	ntrC: nitrogen regulation protein NR(I)	0.0005
WP_148440235.1	Nonomuraea sp. PA05	NZ_VSEY01000033.1	WP_222871680.1	81432	82908	+	TIGR03815	TIGR03815	CpaE_hom_Actino: helicase/secretion neighborhood CpaE-like protein	6.7e-13	PF01656	CbiA	CobQ/CobB/MinD/ParA nucleotide binding domain	1.5e-10	TIGR01969	TIGR01969	minD_arch: cell division ATPase MinD	2.1e-10	PF13614	AAA_31	AAA domain	2.5e-09	TIGR03453	TIGR03453	partition_RepA: plasmid partitioning protein RepA	4e-09	TIGR01968	TIGR01968	minD_bact: septum site-determining protein MinD	1.7e-08	TIGR03018	TIGR03018	pepcterm_TyrKin: exopolysaccharide/PEP-CTERM locus tyrosine autokinase	1.9e-08	PF10609	ParA	NUBPL iron-transfer P-loop NTPase	0.00022	PF06564	CBP_BcsQ	Cellulose biosynthesis protein BcsQ	0.00038
WP_148440235.1	Nonomuraea sp. PA05	NZ_VSEY01000033.1	WP_148440167.1	82904	83792	+	TIGR01188	TIGR01188	drrA: daunorubicin resistance ABC transporter, ATP-binding protein	1.7e-27	TIGR03410	TIGR03410	urea_trans_UrtE: urea ABC transporter, ATP-binding protein UrtE	4.7e-22	TIGR03864	TIGR03864	PQQ_ABC_ATP: ABC transporter, ATP-binding subunit, PQQ-dependent alcohol dehydrogenase system	6.2e-22	TIGR03411	TIGR03411	urea_trans_UrtD: urea ABC transporter, ATP-binding protein UrtD	8.5e-22	TIGR01288	TIGR01288	nodI: nodulation ABC transporter NodI	1e-20	PF00005	ABC_tran	ABC transporter	8.4e-15
WP_148440235.1	Nonomuraea sp. PA05	NZ_VSEY01000033.1	WP_148440168.1	83794	84568	+	PF01061	ABC2_membrane	ABC-2 type transporter	3.3e-14	PF12698	ABC2_membrane_3	ABC-2 family transporter protein	0.00031
WP_148583928.1	Stappia sp. BW2	NZ_VIRG01000060.1	WP_148583913.1	181338	181902	+	PF13577	SnoaL_4	SnoaL-like domain	1.1e-17	PF12680	SnoaL_2	SnoaL-like domain	3.7e-06
WP_148583928.1	Stappia sp. BW2	NZ_VIRG01000060.1	WP_162855020.1	183248	181970	-	TIGR00786	TIGR00786	dctM: TRAP transporter, DctM subunit	2.4e-86	PF06808	DctM	Tripartite ATP-independent periplasmic transporter, DctM component	4.9e-75	TIGR02123	TIGR02123	TRAP_fused: TRAP transporter, 4TM/12TM fusion protein	1.9e-08
WP_148583928.1	Stappia sp. BW2	NZ_VIRG01000060.1	WP_148583915.1	183815	183302	-	PF04290	DctQ	Tripartite ATP-independent periplasmic transporters, DctQ component	1e-21
WP_148583928.1	Stappia sp. BW2	NZ_VIRG01000060.1	WP_148583916.1	184901	183866	-	PF03480	DctP	Bacterial extracellular solute-binding protein, family 7	5e-48	TIGR00787	TIGR00787	dctP: TRAP transporter solute receptor, DctP family	4.7e-14
[truncated: 52,457 more rows]
[truncated: 5 more columns]

## Sheet: Daptide_Proteases
Query	Genus/Species	Nucleotide_acc	Protein_acc	start	end	dir	gene query_id	Protein Length	Phylum	PfamID1	Name1	Description1		E-value1	PfamID2	Name2	Description2	E-value2	PfamID3	Name3	Description3	E-value3
WP_197690968.1	Corynebacterium belfantii	NZ_JADQUJ010000019.1	WP_197690970.1	29187	27855	-	WP_197690968.1_End:27855	444	Actinobacteria	Actino_DapP_RRE	Actino_DapP_RRE	-	19.7447	1.8e-20
[truncated: 422 more rows]

## Sheet: Daptide_cooccur_calculation
Count	Percent Co-occur	HMM	HMM name	HMM description
[truncated: 1,867 more rows]

## Sheet: Daptide_precursors
Organism	Phylum	Query	Precursor Sequence
[truncated: 1,441 more rows]
