# Supplementary material for: Genome mining unveils a class of ribosomal peptides with two amino termini
Source: Nat Commun. 2023 Mar 23;14:1624. doi: 10.1038/s41467-023-37287-1 (PMC10036551; doi:10.1038/s41467-023-37287-1)
Supplement: Supplementary file 7 — Source Data [file 41467_2023_37287_MOESM7_ESM.zip]

Archive with 6 entries (5 files):
- Source Data Files/
- __MACOSX/._Source Data Files
- Source Data Files/Fig_S23.xlsx
- __MACOSX/Source Data Files/._Fig_S23.xlsx
- Source Data Files/Plasmid Maps.zip
- __MACOSX/Source Data Files/._Plasmid Maps.zip
