# Supplementary material for: Genome mining unveils a class of ribosomal peptides with two amino termini
Source: Nat Commun. 2023 Mar 23;14:1624. doi: 10.1038/s41467-023-37287-1 (PMC10036551; doi:10.1038/s41467-023-37287-1)
Supplement: Supplementary file 7 — Source Data [file 41467_2023_37287_MOESM7_ESM.zip › Source Data Files/Fig_S23.xlsx]

## Sheet: Sheet1
		AVE	DEV				AVE	DEV
A1 50uM	103.03				1+2 50uM	90.5336
	97.2779					92.7146
	98.8187	99.709	2.21423			91.2297	91.4927	0.814643
A2 50uM	51.0015				2+3 50uM	98.9791
	56.5485					103.48
	50.3852	52.6451	2.60229			98.2831	100.247	2.15519
A3 50uM	100.051				1+3 50uM	100.742
	98.7673					99.3503
	99.7946	99.5378	0.513611			101.485	100.526	0.783707
A1 10uM	41.2429				1+2+3 50uM	97.355
	43.1947					101.671
	47.8172	44.0849	2.48816			96.1021	98.3759	2.19644
A2 10uM	3.74936				1+2 10uM	34.5244
	3.49255					35.3132
	6.06061	4.43417	1.08429			32.8538	34.2305	0.917762
A3 10uM	29.584				2+3 10uM	90.8121
	44.8382					90.3944
	38.6749	37.699	5.41003			91.9722	91.0596	0.608404
					1+3 10uM	61.5313
						58.5151
						60.8353	60.2939	1.18587
					1+2+3 10uM	96.3805
						96.5661
						93.6891	95.5452	1.23743
					2 uM 1+2	31.8305
						30.4779
						30.1172	30.8085	0.681294
					2 uM 2+3	31.9206
						35.7078
						31.1993	32.9426	1.8435
					2 uM 1+3	37.872
						34.4454
						23.9856	32.101	5.41028
					2 uM 1+2+3	41.8395
						41.3886
						39.5852	40.9378	0.901713
